# Supplementary material for: Subtype and gender-differentiated burden of stroke in China (1990–2021): attributable risk factors and future projections based on the Global Burden of Disease Study 2021
Source: Front Nutr. 2025 Nov 19;12:1687411. doi: 10.3389/fnut.2025.1687411 (PMC12672247; doi:10.3389/fnut.2025.1687411)
Supplement: Supplementary file 2 [file Data_Sheet_1.csv]

measure_id	measure_name	location_id	location_name	sex_id	sex_name	age_id	age_name	cause_id	cause_name	metric_id	metric_name	year	val	upper	lower
1	Deaths	6	China	1	Male	1	<5 years	494	Stroke	1	Number	1997	2034.9296929517643	2371.957721104099	1745.1107041658192
1	Deaths	6	China	2	Female	1	<5 years	494	Stroke	1	Number	1997	1815.4814230514323	2193.1992070944466	1543.4481175338176
1	Deaths	6	China	3	Both	1	<5 years	494	Stroke	1	Number	1997	3850.411116003197	4460.845773682619	3326.557551416674
1	Deaths	6	China	1	Male	1	<5 years	494	Stroke	3	Rate	1997	4.3135908904405795	5.028014114543346	3.6992401567352093
1	Deaths	6	China	2	Female	1	<5 years	494	Stroke	3	Rate	1997	4.4944314325662935	5.429514909426601	3.82098194225519
1	Deaths	6	China	3	Both	1	<5 years	494	Stroke	3	Rate	1997	4.397009540193879	5.094100560507452	3.7987905314293076
1	Deaths	6	China	1	Male	6	5-9 years	494	Stroke	1	Number	1997	691.8008575877313	776.4180582850553	604.914270715856
1	Deaths	6	China	2	Female	6	5-9 years	494	Stroke	1	Number	1997	495.2478707507782	591.0384131664754	426.59928338238444
1	Deaths	6	China	3	Both	6	5-9 years	494	Stroke	1	Number	1997	1187.0487283385107	1342.445606923675	1051.9227786195324
1	Deaths	6	China	1	Male	6	5-9 years	494	Stroke	3	Rate	1997	1.1897973288563246	1.3353266647349058	1.040364977277474
1	Deaths	6	China	2	Female	6	5-9 years	494	Stroke	3	Rate	1997	0.96005354301549	1.1457465163020808	0.8269761015595106
1	Deaths	6	China	3	Both	6	5-9 years	494	Stroke	3	Rate	1997	1.0817917805745916	1.2234094429056694	0.9586476010151487
1	Deaths	6	China	1	Male	7	10-14 years	494	Stroke	1	Number	1997	480.3797102598741	548.0548979807546	420.5423631753509
1	Deaths	6	China	2	Female	7	10-14 years	494	Stroke	1	Number	1997	370.70367416819624	425.8464946153063	323.07243124562996
1	Deaths	6	China	3	Both	7	10-14 years	494	Stroke	1	Number	1997	851.0833844280713	941.7078449570948	769.7833259465178
1	Deaths	6	China	1	Male	7	10-14 years	494	Stroke	3	Rate	1997	0.789015509853228	0.9001708555174242	0.6907336842269556
1	Deaths	6	China	2	Female	7	10-14 years	494	Stroke	3	Rate	1997	0.6564468242168859	0.7540944384254351	0.5721008079002666
1	Deaths	6	China	3	Both	7	10-14 years	494	Stroke	3	Rate	1997	0.7252232623222418	0.8024459741194147	0.655946039058621
1	Deaths	6	China	1	Male	8	15-19 years	494	Stroke	1	Number	1997	1595.39374613814	1800.2080421796602	1380.3504378710054
1	Deaths	6	China	2	Female	8	15-19 years	494	Stroke	1	Number	1997	813.2718938498854	933.8971068490445	722.6713543434371
1	Deaths	6	China	3	Both	8	15-19 years	494	Stroke	1	Number	1997	2408.6656399880185	2665.46520754205	2175.6885898079054
1	Deaths	6	China	1	Male	8	15-19 years	494	Stroke	3	Rate	1997	3.209216175590019	3.621210614855937	2.776645554692324
1	Deaths	6	China	2	Female	8	15-19 years	494	Stroke	3	Rate	1997	1.7241648270684777	1.9798944927357205	1.5320885181344852
1	Deaths	6	China	3	Both	8	15-19 years	494	Stroke	3	Rate	1997	2.4861871232232358	2.7512516334245323	2.245711844069412
1	Deaths	6	China	1	Male	9	20-24 years	494	Stroke	1	Number	1997	2100.537016889797	2418.1838961267217	1824.3308076583692
1	Deaths	6	China	2	Female	9	20-24 years	494	Stroke	1	Number	1997	1174.0564529056744	1409.6264816084154	1008.8380790585046
1	Deaths	6	China	3	Both	9	20-24 years	494	Stroke	1	Number	1997	3274.5934697954744	3647.8437050338953	2927.9052815005125
1	Deaths	6	China	1	Male	9	20-24 years	494	Stroke	3	Rate	1997	3.812686452781887	4.389247562391982	3.3113443371022573
1	Deaths	6	China	2	Female	9	20-24 years	494	Stroke	3	Rate	1997	2.212444874403196	2.656363649583478	1.9010999271728186
1	Deaths	6	China	3	Both	9	20-24 years	494	Stroke	3	Rate	1997	3.027563116710079	3.3726559216443643	2.707028558279406
1	Deaths	6	China	1	Male	10	25-29 years	494	Stroke	1	Number	1997	3357.601003945677	3762.2981720586404	2936.7673280048643
1	Deaths	6	China	2	Female	10	25-29 years	494	Stroke	1	Number	1997	1860.704742431251	2220.9613254817355	1580.7338715194417
1	Deaths	6	China	3	Both	10	25-29 years	494	Stroke	1	Number	1997	5218.305746376921	5831.123241008847	4738.115472878033
1	Deaths	6	China	1	Male	10	25-29 years	494	Stroke	3	Rate	1997	5.088301565319897	5.701602916960491	4.450546022147077
1	Deaths	6	China	2	Female	10	25-29 years	494	Stroke	3	Rate	1997	3.054949113388555	3.64642690343516	2.595286306946146
1	Deaths	6	China	3	Both	10	25-29 years	494	Stroke	3	Rate	1997	4.112316524262938	4.5952509539448245	3.733899755971643
1	Deaths	6	China	1	Male	11	30-34 years	494	Stroke	1	Number	1997	6363.379042798002	7136.539576695293	5570.966208782931
1	Deaths	6	China	2	Female	11	30-34 years	494	Stroke	1	Number	1997	3388.3942032437894	4056.522401462559	2913.2967405418462
1	Deaths	6	China	3	Both	11	30-34 years	494	Stroke	1	Number	1997	9751.773246041788	10745.177236489924	8849.294520274998
1	Deaths	6	China	1	Male	11	30-34 years	494	Stroke	3	Rate	1997	9.843191244567574	11.039154418648243	8.617447654974582
1	Deaths	6	China	2	Female	11	30-34 years	494	Stroke	3	Rate	1997	5.532986497583019	6.6239883343409565	4.75718896976017
1	Deaths	6	China	3	Both	11	30-34 years	494	Stroke	3	Rate	1997	7.746425264465716	8.535546337656376	7.029531646706469
1	Deaths	6	China	1	Male	12	35-39 years	494	Stroke	1	Number	1997	9377.164450724897	10548.462262563917	8238.608115296787
1	Deaths	6	China	2	Female	12	35-39 years	494	Stroke	1	Number	1997	5181.733914527911	6083.285335240596	4486.796596724137
1	Deaths	6	China	3	Both	12	35-39 years	494	Stroke	1	Number	1997	14558.898365252793	16084.6329101691	13047.859428910659
1	Deaths	6	China	1	Male	12	35-39 years	494	Stroke	3	Rate	1997	21.116291347761422	23.753918743522448	18.552393975471997
1	Deaths	6	China	2	Female	12	35-39 years	494	Stroke	3	Rate	1997	12.600823071861166	14.793195380044546	10.910890255525713
1	Deaths	6	China	3	Both	12	35-39 years	494	Stroke	3	Rate	1997	17.022090753910305	18.805961431373497	15.255402007150758
1	Deaths	6	China	1	Male	13	40-44 years	494	Stroke	1	Number	1997	22574.69595288225	25500.69800477383	19680.83467964235
1	Deaths	6	China	2	Female	13	40-44 years	494	Stroke	1	Number	1997	12956.108560809522	15042.059484859004	11195.716409477416
1	Deaths	6	China	3	Both	13	40-44 years	494	Stroke	1	Number	1997	35530.8045136918	39108.426258504194	32147.270527777
1	Deaths	6	China	1	Male	13	40-44 years	494	Stroke	3	Rate	1997	47.27394885150647	53.401325788464284	41.21387831500688
1	Deaths	6	China	2	Female	13	40-44 years	494	Stroke	3	Rate	1997	29.195135542862495	33.8955916773223	25.22828953925657
1	Deaths	6	China	3	Both	13	40-44 years	494	Stroke	3	Rate	1997	38.565710653461544	42.44891923616615	34.893168067586245
1	Deaths	6	China	1	Male	14	45-49 years	494	Stroke	1	Number	1997	28786.32645216861	32599.85254304874	25205.08737160132
1	Deaths	6	China	2	Female	14	45-49 years	494	Stroke	1	Number	1997	18031.66680871946	20786.01667262007	15789.364202966053
1	Deaths	6	China	3	Both	14	45-49 years	494	Stroke	1	Number	1997	46817.993260888004	51405.05785635201	42013.616441882165
1	Deaths	6	China	1	Male	14	45-49 years	494	Stroke	3	Rate	1997	75.90755799000065	85.96356334278013	66.46407746684628
1	Deaths	6	China	2	Female	14	45-49 years	494	Stroke	3	Rate	1997	51.08171905411514	58.88448778409609	44.729523610595855
1	Deaths	6	China	3	Both	14	45-49 years	494	Stroke	3	Rate	1997	63.93933613423464	70.20389052050375	57.37799843156614
1	Deaths	6	China	1	Male	15	50-54 years	494	Stroke	1	Number	1997	43733.941284882494	50337.62909738131	38130.479340047874
1	Deaths	6	China	2	Female	15	50-54 years	494	Stroke	1	Number	1997	29558.8495091485	34445.435459716115	25329.24398725302
1	Deaths	6	China	3	Both	15	50-54 years	494	Stroke	1	Number	1997	73292.79079403107	80487.33766562532	66122.03625476031
1	Deaths	6	China	1	Male	15	50-54 years	494	Stroke	3	Rate	1997	155.0420983390469	178.45296836689224	135.17714968895882
1	Deaths	6	China	2	Female	15	50-54 years	494	Stroke	3	Rate	1997	113.92314472575093	132.75659892663373	97.62176730391991
1	Deaths	6	China	3	Both	15	50-54 years	494	Stroke	3	Rate	1997	135.34118613608246	148.62651061021208	122.09979616687087
1	Deaths	6	China	1	Male	16	55-59 years	494	Stroke	1	Number	1997	63550.826440068886	72727.96257027962	55015.47634737282
1	Deaths	6	China	2	Female	16	55-59 years	494	Stroke	1	Number	1997	41277.85975071344	48401.57253452203	34812.941447528356
1	Deaths	6	China	3	Both	16	55-59 years	494	Stroke	1	Number	1997	104828.6861907823	116300.91858888343	93984.82037210428
1	Deaths	6	China	1	Male	16	55-59 years	494	Stroke	3	Rate	1997	269.7596734367627	308.71465457937546	233.52893683343157
1	Deaths	6	China	2	Female	16	55-59 years	494	Stroke	3	Rate	1997	192.89687078604874	226.18691810618648	162.68545677129248
1	Deaths	6	China	3	Both	16	55-59 years	494	Stroke	3	Rate	1997	233.1742088925501	258.69230714277836	209.0538089763911
1	Deaths	6	China	1	Male	17	60-64 years	494	Stroke	1	Number	1997	95576.65232103036	108897.56897755724	83881.1465531649
1	Deaths	6	China	2	Female	17	60-64 years	494	Stroke	1	Number	1997	63701.787110022036	73920.21978206598	55615.11256080208
1	Deaths	6	China	3	Both	17	60-64 years	494	Stroke	1	Number	1997	159278.4394310524	175360.92708661876	144408.42291019676
1	Deaths	6	China	1	Male	17	60-64 years	494	Stroke	3	Rate	1997	443.79861659924154	505.65268075021595	389.4919511724898
1	Deaths	6	China	2	Female	17	60-64 years	494	Stroke	3	Rate	1997	316.9060154195239	367.74105363182974	276.67612665735174
1	Deaths	6	China	3	Both	17	60-64 years	494	Stroke	3	Rate	1997	382.5387707595281	421.1640553899612	346.82547609528467
1	Deaths	6	China	1	Male	18	65-69 years	494	Stroke	1	Number	1997	127677.27454161904	142708.39998622786	112707.56362913284
1	Deaths	6	China	2	Female	18	65-69 years	494	Stroke	1	Number	1997	91481.35086711182	105673.81417712478	80273.05383101944
1	Deaths	6	China	3	Both	18	65-69 years	494	Stroke	1	Number	1997	219158.62540873117	239312.17197990813	199827.1077604978
1	Deaths	6	China	1	Male	18	65-69 years	494	Stroke	3	Rate	1997	776.1338525006289	867.5061451864466	685.1348909153277
1	Deaths	6	China	2	Female	18	65-69 years	494	Stroke	3	Rate	1997	565.2909141117108	652.9904340900334	496.0314594019532
1	Deaths	6	China	3	Both	18	65-69 years	494	Stroke	3	Rate	1997	671.5760898175847	733.3333671183792	612.3377869297684
1	Deaths	6	China	1	Male	19	70-74 years	494	Stroke	1	Number	1997	163095.53817290164	181236.37699494688	145251.75887459345
1	Deaths	6	China	2	Female	19	70-74 years	494	Stroke	1	Number	1997	132287.50572078238	151281.7942509835	116406.21883983814
1	Deaths	6	China	3	Both	19	70-74 years	494	Stroke	1	Number	1997	295383.04389368364	322582.91718529596	270289.56126901717
1	Deaths	6	China	1	Male	19	70-74 years	494	Stroke	3	Rate	1997	1451.2307773874206	1612.6487040891748	1292.4560984923978
1	Deaths	6	China	2	Female	19	70-74 years	494	Stroke	3	Rate	1997	1077.8761634397708	1232.6412770205975	948.4757300394351
1	Deaths	6	China	3	Both	19	70-74 years	494	Stroke	3	Rate	1997	1256.3392927233988	1372.0272791524683	1149.6103221058847
1	Deaths	6	China	1	Male	20	75-79 years	494	Stroke	1	Number	1997	153723.70955960627	169186.35231723776	139657.73627952478
1	Deaths	6	China	2	Female	20	75-79 years	494	Stroke	1	Number	1997	143719.4412149021	164721.4752619457	126563.45282399493
1	Deaths	6	China	3	Both	20	75-79 years	494	Stroke	1	Number	1997	297443.15077450837	325632.46235210873	272336.3941113601
1	Deaths	6	China	1	Male	20	75-79 years	494	Stroke	3	Rate	1997	2404.966564463206	2646.8754992454756	2184.9081523149375
1	Deaths	6	China	2	Female	20	75-79 years	494	Stroke	3	Rate	1997	1795.401183623038	2057.767057493717	1581.0816621798667
1	Deaths	6	China	3	Both	20	75-79 years	494	Stroke	3	Rate	1997	2066.0376869345946	2261.8404140655234	1891.6463609696416
1	Deaths	6	China	1	Male	22	All ages	494	Stroke	1	Number	1997	926400.654113456	1021670.4329455937	833004.5465076712
1	Deaths	6	China	2	Female	22	All ages	494	Stroke	1	Number	1997	792396.7260431963	898874.0155368154	698845.4687454867
1	Deaths	6	China	3	Both	22	All ages	494	Stroke	1	Number	1997	1718797.380156655	1875196.307545124	1579510.3547805243
1	Deaths	6	China	1	Male	22	All ages	494	Stroke	3	Rate	1997	144.07162197359048	158.88775093514238	129.5468818959159
1	Deaths	6	China	2	Female	22	All ages	494	Stroke	3	Rate	1997	131.63235119020302	149.3202788453215	116.09168633108797
1	Deaths	6	China	3	Both	22	All ages	494	Stroke	3	Rate	1997	138.05699511750294	150.6192471921975	126.8692027667074
1	Deaths	6	China	1	Male	27	Age-standardized	494	Stroke	3	Rate	1997	269.85823685402937	294.60705269719796	245.39058576784262
1	Deaths	6	China	2	Female	27	Age-standardized	494	Stroke	3	Rate	1997	188.9813714636241	213.32722949644594	167.14616570152606
1	Deaths	6	China	3	Both	27	Age-standardized	494	Stroke	3	Rate	1997	221.89711468893051	241.76937869774196	201.7881134443234
1	Deaths	6	China	1	Male	30	80-84 years	494	Stroke	1	Number	1997	113735.78624497059	123686.7431927675	103032.25237024197
1	Deaths	6	China	2	Female	30	80-84 years	494	Stroke	1	Number	1997	133987.36250974535	151757.2032099976	116743.26573855078
1	Deaths	6	China	3	Both	30	80-84 years	494	Stroke	1	Number	1997	247723.14875471592	270762.7186278337	222939.54644518023
1	Deaths	6	China	1	Male	30	80-84 years	494	Stroke	3	Rate	1997	3915.1712751541763	4257.71694251693	3546.71935907284
1	Deaths	6	China	2	Female	30	80-84 years	494	Stroke	3	Rate	1997	3071.28341541948	3478.6070317296485	2676.010999907858
1	Deaths	6	China	3	Both	30	80-84 years	494	Stroke	3	Rate	1997	3408.602466522757	3725.620618003189	3067.586907878908
1	Deaths	6	China	1	Male	31	85-89 years	494	Stroke	1	Number	1997	67782.53285314237	72399.32203481832	61491.54664830561
1	Deaths	6	China	2	Female	31	85-89 years	494	Stroke	1	Number	1997	79167.75115838961	90450.69435029697	67901.0879536219
1	Deaths	6	China	3	Both	31	85-89 years	494	Stroke	1	Number	1997	146950.2840115319	159781.81665974797	130606.81502284209
1	Deaths	6	China	1	Male	31	85-89 years	494	Stroke	3	Rate	1997	8063.084169991211	8612.275210810103	7314.738701819452
1	Deaths	6	China	2	Female	31	85-89 years	494	Stroke	3	Rate	1997	4895.136125574029	5592.78816208324	4198.49072057834
1	Deaths	6	China	3	Both	31	85-89 years	494	Stroke	3	Rate	1997	5978.628284864484	6500.675346867892	5313.699144877802
1	Deaths	6	China	1	Male	32	90-94 years	494	Stroke	1	Number	1997	19472.61036752623	21176.481526381114	17454.759254041575
1	Deaths	6	China	2	Female	32	90-94 years	494	Stroke	1	Number	1997	26708.936940693347	30873.78579576701	21748.902035396597
1	Deaths	6	China	3	Both	32	90-94 years	494	Stroke	1	Number	1997	46181.54730821956	50909.455072515964	40085.41316462268
1	Deaths	6	China	1	Male	32	90-94 years	494	Stroke	3	Rate	1997	13208.792566767841	14364.573957810559	11840.030172533869
1	Deaths	6	China	2	Female	32	90-94 years	494	Stroke	3	Rate	1997	6578.200567181093	7603.9700001429455	5356.583080131299
1	Deaths	6	China	3	Both	32	90-94 years	494	Stroke	3	Rate	1997	8344.401304820867	9198.672372313782	7242.909634074285
1	Deaths	6	China	1	Male	235	95+ years	494	Stroke	1	Number	1997	689.5744013609713	766.9586763737561	558.4059722328855
1	Deaths	6	China	2	Female	235	95+ years	494	Stroke	1	Number	1997	4418.511717230804	5126.8283350282045	3560.868659724089
1	Deaths	6	China	3	Both	235	95+ years	494	Stroke	1	Number	1997	5108.086118591769	5863.071057574304	4143.546472500413
1	Deaths	6	China	1	Male	235	95+ years	494	Stroke	3	Rate	1997	5847.7878743949395	6504.028628395498	4735.442132086668
1	Deaths	6	China	2	Female	235	95+ years	494	Stroke	3	Rate	1997	8657.779476638625	10045.678721674878	6977.285016794391
1	Deaths	6	China	3	Both	235	95+ years	494	Stroke	3	Rate	1997	8130.371467554535	9332.05598575315	6595.145663634792
1	Deaths	6	China	1	Male	1	<5 years	495	Ischemic stroke	1	Number	1997	150.8209331195106	200.7672039120844	119.54010616643538
1	Deaths	6	China	2	Female	1	<5 years	495	Ischemic stroke	1	Number	1997	149.7392875354409	189.0772104097506	119.84556227035672
1	Deaths	6	China	3	Both	1	<5 years	495	Ischemic stroke	1	Number	1997	300.5602206549519	372.7681313368071	247.64664947187512
1	Deaths	6	China	1	Male	1	<5 years	495	Ischemic stroke	3	Rate	1997	0.31970628048990274	0.42558108267523365	0.25339799934506024
1	Deaths	6	China	2	Female	1	<5 years	495	Ischemic stroke	3	Rate	1997	0.3706966934744032	0.4680822105131841	0.2966913653217887
1	Deaths	6	China	3	Both	1	<5 years	495	Ischemic stroke	3	Rate	1997	0.34322728607598896	0.4256857204042062	0.28280218592740514
1	Deaths	6	China	1	Male	6	5-9 years	495	Ischemic stroke	1	Number	1997	47.73713095686522	64.37790619474106	37.84217767923727
1	Deaths	6	China	2	Female	6	5-9 years	495	Ischemic stroke	1	Number	1997	35.496807591909445	44.44619883463261	28.663656753423698
1	Deaths	6	China	3	Both	6	5-9 years	495	Ischemic stroke	1	Number	1997	83.2339385487747	100.10036337889083	69.59820214110805
1	Deaths	6	China	1	Male	6	5-9 years	495	Ischemic stroke	3	Rate	1997	0.08210095474265867	0.11072067920666356	0.06508306751434333
1	Deaths	6	China	2	Female	6	5-9 years	495	Ischemic stroke	3	Rate	1997	0.06881167574267295	0.08616035158328422	0.055565398353327584
1	Deaths	6	China	3	Both	6	5-9 years	495	Ischemic stroke	3	Rate	1997	0.07585349146782282	0.09122435141089975	0.06342685116591859
1	Deaths	6	China	1	Male	7	10-14 years	495	Ischemic stroke	1	Number	1997	33.61907241219481	45.99254879145358	25.692888028626168
1	Deaths	6	China	2	Female	7	10-14 years	495	Ischemic stroke	1	Number	1997	20.681199555037722	25.248795921297734	16.737191809218913
1	Deaths	6	China	3	Both	7	10-14 years	495	Ischemic stroke	1	Number	1997	54.300271967232504	66.8450317946387	45.096637081504454
1	Deaths	6	China	1	Male	7	10-14 years	495	Ischemic stroke	3	Rate	1997	0.05521875506721657	0.07554197972788389	0.04220013192593338
1	Deaths	6	China	2	Female	7	10-14 years	495	Ischemic stroke	3	Rate	1997	0.036622533616271685	0.044710891886968404	0.02963843407844286
1	Deaths	6	China	3	Both	7	10-14 years	495	Ischemic stroke	3	Rate	1997	0.046270225810511635	0.05695983838377811	0.038427645119624446
1	Deaths	6	China	1	Male	8	15-19 years	495	Ischemic stroke	1	Number	1997	110.70638474012314	143.76197484374399	89.4150557785529
1	Deaths	6	China	2	Female	8	15-19 years	495	Ischemic stroke	1	Number	1997	70.59093953131163	89.25754825590418	59.49263926488198
1	Deaths	6	China	3	Both	8	15-19 years	495	Ischemic stroke	1	Number	1997	181.29732427143486	219.7966752326514	154.6705051567846
1	Deaths	6	China	1	Male	8	15-19 years	495	Ischemic stroke	3	Rate	1997	0.22269155906439955	0.2891845704047038	0.179862961128199
1	Deaths	6	China	2	Female	8	15-19 years	495	Ischemic stroke	3	Rate	1997	0.14965525794018275	0.18922912056469482	0.1261264736500487
1	Deaths	6	China	3	Both	8	15-19 years	495	Ischemic stroke	3	Rate	1997	0.18713227174225391	0.22687070161112718	0.15964848415620822
1	Deaths	6	China	1	Male	9	20-24 years	495	Ischemic stroke	1	Number	1997	161.1170917660048	204.8135527799685	128.73332613276216
1	Deaths	6	China	2	Female	9	20-24 years	495	Ischemic stroke	1	Number	1997	115.38857515601194	143.5438333933665	94.88902258867444
1	Deaths	6	China	3	Both	9	20-24 years	495	Ischemic stroke	1	Number	1997	276.50566692201687	335.0009232207386	237.30146072193588
1	Deaths	6	China	1	Male	9	20-24 years	495	Ischemic stroke	3	Rate	1997	0.29244376468900407	0.3717572467190099	0.23366396527240293
1	Deaths	6	China	2	Female	9	20-24 years	495	Ischemic stroke	3	Rate	1997	0.21744342960407614	0.2705004667001777	0.17881314918364363
1	Deaths	6	China	3	Both	9	20-24 years	495	Ischemic stroke	3	Rate	1997	0.2556464997735145	0.30972896286581847	0.2193997992880723
1	Deaths	6	China	1	Male	10	25-29 years	495	Ischemic stroke	1	Number	1997	266.2076968101553	334.4479515584066	215.13851406744237
1	Deaths	6	China	2	Female	10	25-29 years	495	Ischemic stroke	1	Number	1997	206.34568766233892	255.49896368418217	171.34629913393167
1	Deaths	6	China	3	Both	10	25-29 years	495	Ischemic stroke	1	Number	1997	472.5533844724939	563.8525571525704	409.68381608007485
1	Deaths	6	China	1	Male	10	25-29 years	495	Ischemic stroke	3	Rate	1997	0.40342644608085537	0.5068416507598247	0.326033270958503
1	Deaths	6	China	2	Female	10	25-29 years	495	Ischemic stroke	3	Rate	1997	0.3387832369105198	0.4194842495853567	0.28132041193040364
1	Deaths	6	China	3	Both	10	25-29 years	495	Ischemic stroke	3	Rate	1997	0.3723984729932394	0.4443473228137945	0.32285373998235195
1	Deaths	6	China	1	Male	11	30-34 years	495	Ischemic stroke	1	Number	1997	593.8987032957023	715.2718677660754	494.33866289604873
1	Deaths	6	China	2	Female	11	30-34 years	495	Ischemic stroke	1	Number	1997	376.908918689758	456.2041016280056	310.1790464438999
1	Deaths	6	China	3	Both	11	30-34 years	495	Ischemic stroke	1	Number	1997	970.8076219854605	1122.3820735361155	855.6626119103369
1	Deaths	6	China	1	Male	11	30-34 years	495	Ischemic stroke	3	Rate	1997	0.9186720572706704	1.1064181056837972	0.7646676342464263
1	Deaths	6	China	2	Female	11	30-34 years	495	Ischemic stroke	3	Rate	1997	0.6154632055304002	0.7449461258177392	0.5064984688512039
1	Deaths	6	China	3	Both	11	30-34 years	495	Ischemic stroke	3	Rate	1997	0.7711714064861497	0.8915761914739584	0.6797047375410793
1	Deaths	6	China	1	Male	12	35-39 years	495	Ischemic stroke	1	Number	1997	920.3671864494685	1100.4866807823846	755.82777850168
1	Deaths	6	China	2	Female	12	35-39 years	495	Ischemic stroke	1	Number	1997	637.034273554176	764.6580349359948	539.6318509887747
1	Deaths	6	China	3	Both	12	35-39 years	495	Ischemic stroke	1	Number	1997	1557.401460003644	1781.5503293404847	1355.115019852447
1	Deaths	6	China	1	Male	12	35-39 years	495	Ischemic stroke	3	Rate	1997	2.0725606080720946	2.4781689067994708	1.702036864495746
1	Deaths	6	China	2	Female	12	35-39 years	495	Ischemic stroke	3	Rate	1997	1.5491255058972115	1.8594780758022282	1.3122645026573132
1	Deaths	6	China	3	Both	12	35-39 years	495	Ischemic stroke	3	Rate	1997	1.82089525782565	2.0829674490392627	1.5843843587072655
1	Deaths	6	China	1	Male	13	40-44 years	495	Ischemic stroke	1	Number	1997	2705.911911248064	3233.494268251664	2278.1330039362415
1	Deaths	6	China	2	Female	13	40-44 years	495	Ischemic stroke	1	Number	1997	1539.211930578744	1840.319613302636	1297.9274034735884
1	Deaths	6	China	3	Both	13	40-44 years	495	Ischemic stroke	1	Number	1997	4245.123841826807	4880.591143745782	3711.3771732030746
1	Deaths	6	China	1	Male	13	40-44 years	495	Ischemic stroke	3	Rate	1997	5.666483462546513	6.7713001746742	4.770666383715366
1	Deaths	6	China	2	Female	13	40-44 years	495	Ischemic stroke	3	Rate	1997	3.4684412168610157	4.146953562513353	2.9247336336644114
1	Deaths	6	China	3	Both	13	40-44 years	495	Ischemic stroke	3	Rate	1997	4.607726169243242	5.297472670370154	4.028388890897642
1	Deaths	6	China	1	Male	14	45-49 years	495	Ischemic stroke	1	Number	1997	4162.006968615525	4950.527789466054	3519.560247639548
1	Deaths	6	China	2	Female	14	45-49 years	495	Ischemic stroke	1	Number	1997	2437.037234504667	2907.0655677582513	2071.4249169842246
1	Deaths	6	China	3	Both	14	45-49 years	495	Ischemic stroke	1	Number	1997	6599.044203120196	7568.037166644784	5832.735556115675
1	Deaths	6	China	1	Male	14	45-49 years	495	Ischemic stroke	3	Rate	1997	10.974925399040261	13.054200433820721	9.28083769358051
1	Deaths	6	China	2	Female	14	45-49 years	495	Ischemic stroke	3	Rate	1997	6.903857123024656	8.235395439555845	5.8681178381088515
1	Deaths	6	China	3	Both	14	45-49 years	495	Ischemic stroke	3	Rate	1997	9.01231505410256	10.335668801053233	7.965767290076026
1	Deaths	6	China	1	Male	15	50-54 years	495	Ischemic stroke	1	Number	1997	7596.418393662079	9048.800338193048	6391.966593395848
1	Deaths	6	China	2	Female	15	50-54 years	495	Ischemic stroke	1	Number	1997	4548.587349021221	5447.448783695438	3853.425176874233
1	Deaths	6	China	3	Both	15	50-54 years	495	Ischemic stroke	1	Number	1997	12145.005742683295	14030.127636352743	10537.756354135106
1	Deaths	6	China	1	Male	15	50-54 years	495	Ischemic stroke	3	Rate	1997	26.93021971065337	32.07908893336999	22.660292762037166
1	Deaths	6	China	2	Female	15	50-54 years	495	Ischemic stroke	3	Rate	1997	17.53076941306135	20.99508291007665	14.85153588197086
1	Deaths	6	China	3	Both	15	50-54 years	495	Ischemic stroke	3	Rate	1997	22.426755278885516	25.907788411015893	19.458836656794805
1	Deaths	6	China	1	Male	16	55-59 years	495	Ischemic stroke	1	Number	1997	12294.196990120408	14717.185466683664	10122.82551235837
1	Deaths	6	China	2	Female	16	55-59 years	495	Ischemic stroke	1	Number	1997	7667.368848708053	9299.396828161098	6359.79706143725
1	Deaths	6	China	3	Both	16	55-59 years	495	Ischemic stroke	1	Number	1997	19961.565838828465	23299.885081543536	17200.38231822464
1	Deaths	6	China	1	Male	16	55-59 years	495	Ischemic stroke	3	Rate	1997	52.18623818133483	62.47130631959329	42.969230416638474
1	Deaths	6	China	2	Female	16	55-59 years	495	Ischemic stroke	3	Rate	1997	35.83062365661169	43.457305179660636	29.720168618101656
1	Deaths	6	China	3	Both	16	55-59 years	495	Ischemic stroke	3	Rate	1997	44.401227296261354	51.82677059682515	38.25942769522283
1	Deaths	6	China	1	Male	17	60-64 years	495	Ischemic stroke	1	Number	1997	24191.093291138313	28270.677911071874	20139.28914137638
1	Deaths	6	China	2	Female	17	60-64 years	495	Ischemic stroke	1	Number	1997	15389.829726276948	18361.593740322453	12950.515933127132
1	Deaths	6	China	3	Both	17	60-64 years	495	Ischemic stroke	1	Number	1997	39580.923017415254	45790.420964895384	34755.818782507034
1	Deaths	6	China	1	Male	17	60-64 years	495	Ischemic stroke	3	Rate	1997	112.32841364405118	131.27147103995958	93.51435149887874
1	Deaths	6	China	2	Female	17	60-64 years	495	Ischemic stroke	3	Rate	1997	76.5618962638501	91.34593820653099	64.42670744709285
1	Deaths	6	China	3	Both	17	60-64 years	495	Ischemic stroke	3	Rate	1997	95.0614388908788	109.97478008349582	83.47299384205992
1	Deaths	6	China	1	Male	18	65-69 years	495	Ischemic stroke	1	Number	1997	36632.98407930857	42567.37724970574	31342.706955980408
1	Deaths	6	China	2	Female	18	65-69 years	495	Ischemic stroke	1	Number	1997	25535.866916657455	29978.827348314328	22108.920302009457
1	Deaths	6	China	3	Both	18	65-69 years	495	Ischemic stroke	1	Number	1997	62168.85099596597	70422.03881149771	54464.396261826456
1	Deaths	6	China	1	Male	18	65-69 years	495	Ischemic stroke	3	Rate	1997	222.68723360632077	258.7616520972359	190.52831433689238
1	Deaths	6	China	2	Female	18	65-69 years	495	Ischemic stroke	3	Rate	1997	157.79383901885373	185.2482342586205	136.61770020974856
1	Deaths	6	China	3	Both	18	65-69 years	495	Ischemic stroke	3	Rate	1997	190.50636853766116	215.79692505282418	166.89731562048647
1	Deaths	6	China	1	Male	19	70-74 years	495	Ischemic stroke	1	Number	1997	54762.346045370956	63607.88551790853	46904.42554382952
1	Deaths	6	China	2	Female	19	70-74 years	495	Ischemic stroke	1	Number	1997	44175.87829181727	52566.290916806334	38138.12740598818
1	Deaths	6	China	3	Both	19	70-74 years	495	Ischemic stroke	1	Number	1997	98938.22433718816	111197.25783359392	87468.14162102104
1	Deaths	6	China	1	Male	19	70-74 years	495	Ischemic stroke	3	Rate	1997	487.2775976172419	565.9855700666967	417.3574992144806
1	Deaths	6	China	2	Female	19	70-74 years	495	Ischemic stroke	3	Rate	1997	359.9442437917687	428.3091715347443	310.7487606267989
1	Deaths	6	China	3	Both	19	70-74 years	495	Ischemic stroke	3	Rate	1997	420.8094586222454	472.95024933699636	372.024276449449
1	Deaths	6	China	1	Male	20	75-79 years	495	Ischemic stroke	1	Number	1997	54975.42670975981	63186.14514047561	47573.928953515526
1	Deaths	6	China	2	Female	20	75-79 years	495	Ischemic stroke	1	Number	1997	50240.72612711943	59438.86144825858	43532.51655671181
1	Deaths	6	China	3	Both	20	75-79 years	495	Ischemic stroke	1	Number	1997	105216.15283687922	118950.43744334421	93110.68208274065
1	Deaths	6	China	1	Male	20	75-79 years	495	Ischemic stroke	3	Rate	1997	860.0759341733424	988.5304409808084	744.2814696648285
1	Deaths	6	China	2	Female	20	75-79 years	495	Ischemic stroke	3	Rate	1997	627.6273995515515	742.5342131537866	543.8257419547059
1	Deaths	6	China	3	Both	20	75-79 years	495	Ischemic stroke	3	Rate	1997	730.8305350761274	826.228763363299	646.7460344547114
1	Deaths	6	China	1	Male	22	All ages	495	Ischemic stroke	1	Number	1997	279027.55827521574	320446.24527437985	244384.08262101686
1	Deaths	6	China	2	Female	22	All ages	495	Ischemic stroke	1	Number	1997	247346.0917619489	289392.39598557464	216043.00105870466
1	Deaths	6	China	3	Both	22	All ages	495	Ischemic stroke	1	Number	1997	526373.6500371647	591581.4485249373	465777.2217633702
1	Deaths	6	China	1	Male	22	All ages	495	Ischemic stroke	3	Rate	1997	43.393700897708435	49.83503639276654	38.006030124656796
1	Deaths	6	China	2	Female	22	All ages	495	Ischemic stroke	3	Rate	1997	41.088947677653735	48.07364827258359	35.8889016737236
1	Deaths	6	China	3	Both	22	All ages	495	Ischemic stroke	3	Rate	1997	42.27930835369309	47.51691973324325	37.41209078697157
1	Deaths	6	China	1	Male	27	Age-standardized	495	Ischemic stroke	3	Rate	1997	92.29730616574429	104.71094025903348	81.35595458422354
1	Deaths	6	China	2	Female	27	Age-standardized	495	Ischemic stroke	3	Rate	1997	62.88886442691445	73.63930881215472	54.72287028410283
1	Deaths	6	China	3	Both	27	Age-standardized	495	Ischemic stroke	3	Rate	1997	74.39365769371413	84.07377731354843	65.73106743766039
1	Deaths	6	China	1	Male	30	80-84 years	495	Ischemic stroke	1	Number	1997	43635.110232078994	49817.31262698939	38020.631967635454
1	Deaths	6	China	2	Female	30	80-84 years	495	Ischemic stroke	1	Number	1997	50584.23611180094	59895.46731622616	42551.67882909876
1	Deaths	6	China	3	Both	30	80-84 years	495	Ischemic stroke	1	Number	1997	94219.34634387985	106738.2216861779	81521.97227481379
1	Deaths	6	China	1	Male	30	80-84 years	495	Ischemic stroke	3	Rate	1997	1502.068397371952	1714.8807586599803	1308.7990249812651
1	Deaths	6	China	2	Female	30	80-84 years	495	Ischemic stroke	3	Rate	1997	1159.5013331241416	1372.9351185172054	975.3775508235852
1	Deaths	6	China	3	Both	30	80-84 years	495	Ischemic stroke	3	Rate	1997	1296.432319532257	1468.68860476178	1121.7199408637823
1	Deaths	6	China	1	Male	31	85-89 years	495	Ischemic stroke	1	Number	1997	27228.92298949254	30620.603563503166	23861.19115528725
1	Deaths	6	China	2	Female	31	85-89 years	495	Ischemic stroke	1	Number	1997	30490.47909567564	35983.535555285656	25749.50338648128
1	Deaths	6	China	3	Both	31	85-89 years	495	Ischemic stroke	1	Number	1997	57719.40208516824	65092.37794302584	50638.23394461296
1	Deaths	6	China	1	Male	31	85-89 years	495	Ischemic stroke	3	Rate	1997	3239.0217461799793	3642.4797580725517	2838.4125612150474
1	Deaths	6	China	2	Female	31	85-89 years	495	Ischemic stroke	3	Rate	1997	1885.3010667018916	2224.950213252202	1592.1549165969673
1	Deaths	6	China	3	Both	31	85-89 years	495	Ischemic stroke	3	Rate	1997	2348.2965835219	2648.2638976643534	2060.2013789445264
1	Deaths	6	China	1	Male	32	90-94 years	495	Ischemic stroke	1	Number	1997	8261.500174748533	9406.291626849857	7144.540504211399
1	Deaths	6	China	2	Female	32	90-94 years	495	Ischemic stroke	1	Number	1997	11170.632566409986	13110.806073686992	9105.16202247291
1	Deaths	6	China	3	Both	32	90-94 years	495	Ischemic stroke	1	Number	1997	19432.132741158504	21984.401528147075	16666.94041054286
1	Deaths	6	China	1	Male	32	90-94 years	495	Ischemic stroke	3	Rate	1997	5603.996590028449	6380.539258813758	4846.332963267109
1	Deaths	6	China	2	Female	32	90-94 years	495	Ischemic stroke	3	Rate	1997	2751.2387201069237	3229.088156583522	2242.5296114743883
1	Deaths	6	China	3	Both	32	90-94 years	495	Ischemic stroke	3	Rate	1997	3511.1321134083223	3972.293686325353	3011.4980423003744
1	Deaths	6	China	1	Male	235	95+ years	495	Ischemic stroke	1	Number	1997	297.16629012188525	336.8421564764212	232.93181233332152
1	Deaths	6	China	2	Female	235	95+ years	495	Ischemic stroke	1	Number	1997	1954.0518741025971	2316.1724043405334	1562.2491812181224
1	Deaths	6	China	3	Both	235	95+ years	495	Ischemic stroke	1	Number	1997	2251.2181642244827	2635.2464340701817	1810.810269557304
1	Deaths	6	China	1	Male	235	95+ years	495	Ischemic stroke	3	Rate	1997	2520.055014548056	2856.517693145541	1975.3282967512578
1	Deaths	6	China	2	Female	235	95+ years	495	Ischemic stroke	3	Rate	1997	3828.8345249643307	4538.385589984112	3061.1232388046315
1	Deaths	6	China	3	Both	235	95+ years	495	Ischemic stroke	3	Rate	1997	3583.189379488608	4194.434455511052	2882.206722235577
1	Deaths	6	China	1	Male	1	<5 years	496	Intracerebral hemorrhage	1	Number	1997	1265.085255255745	1652.1245074565825	1027.3603624615832
1	Deaths	6	China	2	Female	1	<5 years	496	Intracerebral hemorrhage	1	Number	1997	1018.7981233242718	1258.9828322322305	854.3977853405937
1	Deaths	6	China	3	Both	1	<5 years	496	Intracerebral hemorrhage	1	Number	1997	2283.883378580019	2844.0080615648153	1928.023725938136
1	Deaths	6	China	1	Male	1	<5 years	496	Intracerebral hemorrhage	3	Rate	1997	2.6816947296032327	3.502130442109218	2.177771701923394
1	Deaths	6	China	2	Female	1	<5 years	496	Intracerebral hemorrhage	3	Rate	1997	2.52215101227089	3.1167556673399144	2.1151592153972776
1	Deaths	6	China	3	Both	1	<5 years	496	Intracerebral hemorrhage	3	Rate	1997	2.608099940956593	3.2477390601524543	2.2017230008077635
1	Deaths	6	China	1	Male	6	5-9 years	496	Intracerebral hemorrhage	1	Number	1997	388.3581365763361	518.8842728219307	316.14338652556324
1	Deaths	6	China	2	Female	6	5-9 years	496	Intracerebral hemorrhage	1	Number	1997	259.51408798920966	325.1730714415255	218.9054082990135
1	Deaths	6	China	3	Both	6	5-9 years	496	Intracerebral hemorrhage	1	Number	1997	647.8722245655462	789.0184335675648	547.8884798589448
1	Deaths	6	China	1	Male	6	5-9 years	496	Intracerebral hemorrhage	3	Rate	1997	0.6679197755685736	0.8924058347395118	0.5437208594035405
1	Deaths	6	China	2	Female	6	5-9 years	496	Intracerebral hemorrhage	3	Rate	1997	0.5030762055751511	0.6303582059977486	0.4243550053110248
1	Deaths	6	China	3	Both	6	5-9 years	496	Intracerebral hemorrhage	3	Rate	1997	0.5904246646880013	0.7190552803589907	0.499306591240367
1	Deaths	6	China	1	Male	7	10-14 years	496	Intracerebral hemorrhage	1	Number	1997	255.74063496650422	344.2774951783972	203.4622690847864
1	Deaths	6	China	2	Female	7	10-14 years	496	Intracerebral hemorrhage	1	Number	1997	201.5646260418468	250.02106518240686	171.60971355375767
1	Deaths	6	China	3	Both	7	10-14 years	496	Intracerebral hemorrhage	1	Number	1997	457.305261008351	566.8126404532575	396.3478335072783
1	Deaths	6	China	1	Male	7	10-14 years	496	Intracerebral hemorrhage	3	Rate	1997	0.42004964651634424	0.5654699346944188	0.3341833190477207
1	Deaths	6	China	2	Female	7	10-14 years	496	Intracerebral hemorrhage	3	Rate	1997	0.3569332268867664	0.4427405112576439	0.30388868338008684
1	Deaths	6	China	3	Both	7	10-14 years	496	Intracerebral hemorrhage	3	Rate	1997	0.3896779320729764	0.48299111433274133	0.33773502583846277
1	Deaths	6	China	1	Male	8	15-19 years	496	Intracerebral hemorrhage	1	Number	1997	1007.3449394909993	1288.539993729252	828.2092813104869
1	Deaths	6	China	2	Female	8	15-19 years	496	Intracerebral hemorrhage	1	Number	1997	463.64668884597467	617.8290721907473	403.2588413426303
1	Deaths	6	China	3	Both	8	15-19 years	496	Intracerebral hemorrhage	1	Number	1997	1470.991628336973	1823.9894418682907	1271.1343208424016
1	Deaths	6	China	1	Male	8	15-19 years	496	Intracerebral hemorrhage	3	Rate	1997	2.0263259035825185	2.591964147271095	1.6659853586546918
1	Deaths	6	China	2	Female	8	15-19 years	496	Intracerebral hemorrhage	3	Rate	1997	0.982947178108861	1.3098192172472432	0.8549228317186733
1	Deaths	6	China	3	Both	8	15-19 years	496	Intracerebral hemorrhage	3	Rate	1997	1.518334626452656	1.8826934664500092	1.312045029372033
1	Deaths	6	China	1	Male	9	20-24 years	496	Intracerebral hemorrhage	1	Number	1997	1344.038581809065	1728.3328545395893	1101.71294361124
1	Deaths	6	China	2	Female	9	20-24 years	496	Intracerebral hemorrhage	1	Number	1997	695.860565028403	899.7284745544528	584.548905965816
1	Deaths	6	China	3	Both	9	20-24 years	496	Intracerebral hemorrhage	1	Number	1997	2039.8991468374672	2485.228933995657	1765.601557221019
1	Deaths	6	China	1	Male	9	20-24 years	496	Intracerebral hemorrhage	3	Rate	1997	2.439565526184891	3.1370983740900447	1.9997200626250147
1	Deaths	6	China	2	Female	9	20-24 years	496	Intracerebral hemorrhage	3	Rate	1997	1.311310999216571	1.6954888727505963	1.1015502939754889
1	Deaths	6	China	3	Both	9	20-24 years	496	Intracerebral hemorrhage	3	Rate	1997	1.8860122564036075	2.297747041441426	1.632407259940609
1	Deaths	6	China	1	Male	10	25-29 years	496	Intracerebral hemorrhage	1	Number	1997	2244.9387594863592	2775.7405075753736	1869.3782786338415
1	Deaths	6	China	2	Female	10	25-29 years	496	Intracerebral hemorrhage	1	Number	1997	1134.6928229754838	1453.5756948054523	945.0928664184534
1	Deaths	6	China	3	Both	10	25-29 years	496	Intracerebral hemorrhage	1	Number	1997	3379.631582461842	4120.106859115089	2973.5560243820723
1	Deaths	6	China	1	Male	10	25-29 years	496	Intracerebral hemorrhage	3	Rate	1997	3.4021092412463863	4.206516722213285	2.832963300335454
1	Deaths	6	China	2	Female	10	25-29 years	496	Intracerebral hemorrhage	3	Rate	1997	1.862965549809896	2.386515000916726	1.5516758508189703
1	Deaths	6	China	3	Both	10	25-29 years	496	Intracerebral hemorrhage	3	Rate	1997	2.663338538974687	3.246874434337564	2.34332830792409
1	Deaths	6	China	1	Male	11	30-34 years	496	Intracerebral hemorrhage	1	Number	1997	4457.911038544651	5306.980671478668	3797.4942461100577
1	Deaths	6	China	2	Female	11	30-34 years	496	Intracerebral hemorrhage	1	Number	1997	2137.4522041624955	2716.6216402732457	1814.5473570472557
1	Deaths	6	China	3	Both	11	30-34 years	496	Intracerebral hemorrhage	1	Number	1997	6595.3632427071525	7800.369983249523	5896.982325620249
1	Deaths	6	China	1	Male	11	30-34 years	496	Intracerebral hemorrhage	3	Rate	1997	6.895718549616637	8.209101694124318	5.874153003177133
1	Deaths	6	China	2	Female	11	30-34 years	496	Intracerebral hemorrhage	3	Rate	1997	3.490294657433405	4.436033694156407	2.9630159372117975
1	Deaths	6	China	3	Both	11	30-34 years	496	Intracerebral hemorrhage	3	Rate	1997	5.239097255709125	6.196307234168963	4.684330912824911
1	Deaths	6	China	1	Male	12	35-39 years	496	Intracerebral hemorrhage	1	Number	1997	6815.920046699919	8046.791867326685	5807.151576675272
1	Deaths	6	China	2	Female	12	35-39 years	496	Intracerebral hemorrhage	1	Number	1997	3360.8613958704677	4164.026146757319	2856.9485623380915
1	Deaths	6	China	3	Both	12	35-39 years	496	Intracerebral hemorrhage	1	Number	1997	10176.781442570382	11794.850698599681	8949.499039888266
1	Deaths	6	China	1	Male	12	35-39 years	496	Intracerebral hemorrhage	3	Rate	1997	15.348664755264815	18.120445938444877	13.077034666295926
1	Deaths	6	China	2	Female	12	35-39 years	496	Intracerebral hemorrhage	3	Rate	1997	8.17286655721118	10.12598439197802	6.94746275151225
1	Deaths	6	China	3	Both	12	35-39 years	496	Intracerebral hemorrhage	3	Rate	1997	11.898571784221332	13.790399107364046	10.463647800618874
1	Deaths	6	China	1	Male	13	40-44 years	496	Intracerebral hemorrhage	1	Number	1997	16339.351704199102	19134.064958563366	14034.966199986698
1	Deaths	6	China	2	Female	13	40-44 years	496	Intracerebral hemorrhage	1	Number	1997	8863.286621663596	10783.507996097773	7609.307970443704
1	Deaths	6	China	3	Both	13	40-44 years	496	Intracerebral hemorrhage	1	Number	1997	25202.638325862703	28622.367436795612	22559.529507234667
1	Deaths	6	China	1	Male	13	40-44 years	496	Intracerebral hemorrhage	3	Rate	1997	34.21643765848651	40.068881107434734	29.390795590586098
1	Deaths	6	China	2	Female	13	40-44 years	496	Intracerebral hemorrhage	3	Rate	1997	19.972420967314015	24.299424174780558	17.146720910974476
1	Deaths	6	China	3	Both	13	40-44 years	496	Intracerebral hemorrhage	3	Rate	1997	27.355351804784394	31.067181165547602	24.48647868693703
1	Deaths	6	China	1	Male	14	45-49 years	496	Intracerebral hemorrhage	1	Number	1997	20713.899475115464	24249.69953838644	17547.22783870091
1	Deaths	6	China	2	Female	14	45-49 years	496	Intracerebral hemorrhage	1	Number	1997	12593.94282043983	15120.47962365011	10963.129663172576
1	Deaths	6	China	3	Both	14	45-49 years	496	Intracerebral hemorrhage	1	Number	1997	33307.842295555296	37814.69852618124	29537.599283235864
1	Deaths	6	China	1	Male	14	45-49 years	496	Intracerebral hemorrhage	3	Rate	1997	54.621124658576214	63.94478562621492	46.27082990054816
1	Deaths	6	China	2	Female	14	45-49 years	496	Intracerebral hemorrhage	3	Rate	1997	35.67724801936838	42.83464752827358	31.057334596334403
1	Deaths	6	China	3	Both	14	45-49 years	496	Intracerebral hemorrhage	3	Rate	1997	45.4885221708281	51.64353598854751	40.339501068425776
1	Deaths	6	China	1	Male	15	50-54 years	496	Intracerebral hemorrhage	1	Number	1997	30655.08346237304	36029.32276094437	26116.06312824616
1	Deaths	6	China	2	Female	15	50-54 years	496	Intracerebral hemorrhage	1	Number	1997	20419.549319184236	24775.414972422626	17289.868299715174
1	Deaths	6	China	3	Both	15	50-54 years	496	Intracerebral hemorrhage	1	Number	1997	51074.63278155726	58198.2616321213	45305.00132638503
1	Deaths	6	China	1	Male	15	50-54 years	496	Intracerebral hemorrhage	3	Rate	1997	108.6759693988027	127.72829611225843	92.58459468316761
1	Deaths	6	China	2	Female	15	50-54 years	496	Intracerebral hemorrhage	3	Rate	1997	78.69924949562238	95.48724772492496	66.63710534430629
1	Deaths	6	China	3	Both	15	50-54 years	496	Intracerebral hemorrhage	3	Rate	1997	94.31352398009311	107.46789247641556	83.65942340278701
1	Deaths	6	China	1	Male	16	55-59 years	496	Intracerebral hemorrhage	1	Number	1997	43558.24386501675	51607.262367322015	36619.21798033927
1	Deaths	6	China	2	Female	16	55-59 years	496	Intracerebral hemorrhage	1	Number	1997	27319.009090889504	33760.78785470238	22646.916282348924
1	Deaths	6	China	3	Both	16	55-59 years	496	Intracerebral hemorrhage	1	Number	1997	70877.25295590617	82678.96791001903	61917.671537043825
1	Deaths	6	China	1	Male	16	55-59 years	496	Intracerebral hemorrhage	3	Rate	1997	184.89543407569636	219.06179703741103	155.44075250070395
1	Deaths	6	China	2	Female	16	55-59 years	496	Intracerebral hemorrhage	3	Rate	1997	127.66532466638174	157.7686045684861	105.83202012413504
1	Deaths	6	China	3	Both	16	55-59 years	496	Intracerebral hemorrhage	3	Rate	1997	157.65481746468572	183.90579558905526	137.7256989641494
1	Deaths	6	China	1	Male	17	60-64 years	496	Intracerebral hemorrhage	1	Number	1997	61037.65065072683	71891.8137119371	52689.49447106265
1	Deaths	6	China	2	Female	17	60-64 years	496	Intracerebral hemorrhage	1	Number	1997	39825.28605811591	48834.16452700424	33963.88079695139
1	Deaths	6	China	3	Both	17	60-64 years	496	Intracerebral hemorrhage	1	Number	1997	100862.9367088426	117238.76642447211	89365.96090509208
1	Deaths	6	China	1	Male	17	60-64 years	496	Intracerebral hemorrhage	3	Rate	1997	283.4209428917179	333.820935294965	244.65729011964714
1	Deaths	6	China	2	Female	17	60-64 years	496	Intracerebral hemorrhage	3	Rate	1997	198.1243115804931	242.94201463870093	168.96477508481365
1	Deaths	6	China	3	Both	17	60-64 years	496	Intracerebral hemorrhage	3	Rate	1997	242.2423522079946	281.5721559903573	214.63008398682976
1	Deaths	6	China	1	Male	18	65-69 years	496	Intracerebral hemorrhage	1	Number	1997	78669.8791655588	91728.10657323926	67896.26908930611
1	Deaths	6	China	2	Female	18	65-69 years	496	Intracerebral hemorrhage	1	Number	1997	54979.502176242706	66771.08364778676	47343.97133417527
1	Deaths	6	China	3	Both	18	65-69 years	496	Intracerebral hemorrhage	1	Number	1997	133649.3813418016	151238.58460587924	118520.24377435417
1	Deaths	6	China	1	Male	18	65-69 years	496	Intracerebral hemorrhage	3	Rate	1997	478.2241523539166	557.6034497358371	412.73275207268705
1	Deaths	6	China	2	Female	18	65-69 years	496	Intracerebral hemorrhage	3	Rate	1997	339.7349596177462	412.5987051318954	292.5527069670343
1	Deaths	6	China	3	Both	18	65-69 years	496	Intracerebral hemorrhage	3	Rate	1997	409.5468693539761	463.4461321781778	363.186079168741
1	Deaths	6	China	1	Male	19	70-74 years	496	Intracerebral hemorrhage	1	Number	1997	93565.68746685993	108489.41081805853	81065.22516758609
1	Deaths	6	China	2	Female	19	70-74 years	496	Intracerebral hemorrhage	1	Number	1997	73591.21589537516	89989.46957053542	63364.8749766425
1	Deaths	6	China	3	Both	19	70-74 years	496	Intracerebral hemorrhage	1	Number	1997	167156.90336223517	191808.61490948833	149372.09703295675
1	Deaths	6	China	1	Male	19	70-74 years	496	Intracerebral hemorrhage	3	Rate	1997	832.5513185735966	965.3432200756152	721.321693143589
1	Deaths	6	China	2	Female	19	70-74 years	496	Intracerebral hemorrhage	3	Rate	1997	599.6198735472359	733.2325428782376	516.2958358351922
1	Deaths	6	China	3	Both	19	70-74 years	496	Intracerebral hemorrhage	3	Rate	1997	710.9608695735781	815.8108753201658	635.3175600917032
1	Deaths	6	China	1	Male	20	75-79 years	496	Intracerebral hemorrhage	1	Number	1997	85744.79779792514	97099.49826572702	75169.30295808801
1	Deaths	6	China	2	Female	20	75-79 years	496	Intracerebral hemorrhage	1	Number	1997	79210.91066864156	97586.81869382226	67673.37080687733
1	Deaths	6	China	3	Both	20	75-79 years	496	Intracerebral hemorrhage	1	Number	1997	164955.70846656658	187957.1646698181	146371.8132490407
1	Deaths	6	China	1	Male	20	75-79 years	496	Intracerebral hemorrhage	3	Rate	1997	1341.4545639799917	1519.0958338451958	1176.0037589914511
1	Deaths	6	China	2	Female	20	75-79 years	496	Intracerebral hemorrhage	3	Rate	1997	989.5346208428739	1219.0938700277122	845.4030228572166
1	Deaths	6	China	3	Both	20	75-79 years	496	Intracerebral hemorrhage	3	Rate	1997	1145.780998753901	1305.5489249830011	1016.6974149178764
1	Deaths	6	China	1	Male	22	All ages	496	Intracerebral hemorrhage	1	Number	1997	554588.7254267044	634282.8406521385	484620.27472204145
1	Deaths	6	China	2	Female	22	All ages	496	Intracerebral hemorrhage	1	Number	1997	454118.39898562076	547942.1489513143	395867.68275103316
1	Deaths	6	China	3	Both	22	All ages	496	Intracerebral hemorrhage	1	Number	1997	1008707.124412325	1150907.5636415028	907953.2641373579
1	Deaths	6	China	1	Male	22	All ages	496	Intracerebral hemorrhage	3	Rate	1997	86.24831690879398	98.64215578541493	75.36699020070049
1	Deaths	6	China	2	Female	22	All ages	496	Intracerebral hemorrhage	3	Rate	1997	75.43780862864048	91.02373976585805	65.76124323599886
1	Deaths	6	China	3	Both	22	All ages	496	Intracerebral hemorrhage	3	Rate	1997	81.0212280736025	92.44303123144768	72.92849104907725
1	Deaths	6	China	1	Male	27	Age-standardized	496	Intracerebral hemorrhage	3	Rate	1997	153.2037022856701	173.30650852437824	135.91971628138748
1	Deaths	6	China	2	Female	27	Age-standardized	496	Intracerebral hemorrhage	3	Rate	1997	105.80198191265394	127.17502053959942	92.63757431388414
1	Deaths	6	China	3	Both	27	Age-standardized	496	Intracerebral hemorrhage	3	Rate	1997	125.60639191005036	143.47432484012725	112.53425999047987
1	Deaths	6	China	1	Male	30	80-84 years	496	Intracerebral hemorrhage	1	Number	1997	61054.06753090321	68841.59292646384	54074.98865501185
1	Deaths	6	China	2	Female	30	80-84 years	496	Intracerebral hemorrhage	1	Number	1997	70687.04337976147	85560.08677679129	59774.76899918373
1	Deaths	6	China	3	Both	30	80-84 years	496	Intracerebral hemorrhage	1	Number	1997	131741.11091066472	151849.62213741094	116673.28492916096
1	Deaths	6	China	1	Male	30	80-84 years	496	Intracerebral hemorrhage	3	Rate	1997	2101.687949942722	2369.760970228198	1861.4443991303797
1	Deaths	6	China	2	Female	30	80-84 years	496	Intracerebral hemorrhage	3	Rate	1997	1620.3016459967132	1961.2243320357763	1370.168449090643
1	Deaths	6	China	3	Both	30	80-84 years	496	Intracerebral hemorrhage	3	Rate	1997	1812.7214911076842	2089.4090809035615	1605.3923453904883
1	Deaths	6	China	1	Male	31	85-89 years	496	Intracerebral hemorrhage	1	Number	1997	35352.94858826161	39453.46495375574	31322.710115693204
1	Deaths	6	China	2	Female	31	85-89 years	496	Intracerebral hemorrhage	1	Number	1997	41723.99576412427	50425.20211404244	35433.73986024166
1	Deaths	6	China	3	Both	31	85-89 years	496	Intracerebral hemorrhage	1	Number	1997	77076.94435238585	88277.61353385705	68035.46749571036
1	Deaths	6	China	1	Male	31	85-89 years	496	Intracerebral hemorrhage	3	Rate	1997	4205.416766324193	4693.194475472941	3725.9989773805123
1	Deaths	6	China	2	Female	31	85-89 years	496	Intracerebral hemorrhage	3	Rate	1997	2579.8969401017016	3117.91385881324	2190.954997661065
1	Deaths	6	China	3	Both	31	85-89 years	496	Intracerebral hemorrhage	3	Rate	1997	3135.852391955485	3591.5482623527014	2768.0026144890726
1	Deaths	6	China	1	Male	32	90-94 years	496	Intracerebral hemorrhage	1	Number	1997	9766.861663538122	10922.229371284015	8634.487862915359
1	Deaths	6	China	2	Female	32	90-94 years	496	Intracerebral hemorrhage	1	Number	1997	13472.88971374217	16381.427824930704	11043.790920437119
1	Deaths	6	China	3	Both	32	90-94 years	496	Intracerebral hemorrhage	1	Number	1997	23239.75137728029	26645.14972667064	20005.778240332576
1	Deaths	6	China	1	Male	32	90-94 years	496	Intracerebral hemorrhage	3	Rate	1997	6625.123561098659	7408.840387036274	5857.004117523066
1	Deaths	6	China	2	Female	32	90-94 years	496	Intracerebral hemorrhage	3	Rate	1997	3318.2665020813943	4034.6165048977723	2719.998622856567
1	Deaths	6	China	3	Both	32	90-94 years	496	Intracerebral hemorrhage	3	Rate	1997	4199.118977587288	4814.429899078005	3614.7823488555136
1	Deaths	6	China	1	Male	235	95+ years	496	Intracerebral hemorrhage	1	Number	1997	350.9166633967799	397.668634125163	280.11300317060636
1	Deaths	6	China	2	Female	235	95+ years	496	Intracerebral hemorrhage	1	Number	1997	2159.376963202313	2652.2521193200437	1752.9026949886177
1	Deaths	6	China	3	Both	235	95+ years	496	Intracerebral hemorrhage	1	Number	1997	2510.2936265990916	3014.7408547735563	2049.1758809528815
1	Deaths	6	China	1	Male	235	95+ years	496	Intracerebral hemorrhage	3	Rate	1997	2975.8735316809066	3372.3435963902716	2375.4382705746043
1	Deaths	6	China	2	Female	235	95+ years	496	Intracerebral hemorrhage	3	Rate	1997	4231.155364244712	5196.911411589888	3434.6961032228187
1	Deaths	6	China	3	Both	235	95+ years	496	Intracerebral hemorrhage	3	Rate	1997	3995.5512109713472	4798.463154039233	3261.605369937131
1	Deaths	6	China	1	Male	1	<5 years	497	Subarachnoid hemorrhage	1	Number	1997	619.0235045765108	811.7119788760867	300.34008224780354
1	Deaths	6	China	2	Female	1	<5 years	497	Subarachnoid hemorrhage	1	Number	1997	646.9440121917181	788.8814545890885	324.2134453224721
1	Deaths	6	China	3	Both	1	<5 years	497	Subarachnoid hemorrhage	1	Number	1997	1265.9675167682276	1551.8111465760692	813.3561563999432
1	Deaths	6	China	1	Male	1	<5 years	497	Subarachnoid hemorrhage	3	Rate	1997	1.3121898803474425	1.7206458826901478	0.6366530732268438
1	Deaths	6	China	2	Female	1	<5 years	497	Subarachnoid hemorrhage	3	Rate	1997	1.6015837268210074	1.952966062365145	0.8026273808237442
1	Deaths	6	China	3	Both	1	<5 years	497	Subarachnoid hemorrhage	3	Rate	1997	1.4456823131612908	1.7721038638484206	0.9288189420609919
1	Deaths	6	China	1	Male	6	5-9 years	497	Subarachnoid hemorrhage	1	Number	1997	255.7055900545307	327.3200523499839	139.01989627103862
1	Deaths	6	China	2	Female	6	5-9 years	497	Subarachnoid hemorrhage	1	Number	1997	200.2369751696591	245.57327000030912	113.31042107264035
1	Deaths	6	China	3	Both	6	5-9 years	497	Subarachnoid hemorrhage	1	Number	1997	455.94256522418965	560.4078893834331	306.3926693946236
1	Deaths	6	China	1	Male	6	5-9 years	497	Subarachnoid hemorrhage	3	Rate	1997	0.43977659854509343	0.5629431066695887	0.23909409684446514
1	Deaths	6	China	2	Female	6	5-9 years	497	Subarachnoid hemorrhage	3	Rate	1997	0.3881656616976655	0.4760514923088656	0.21965580800267254
1	Deaths	6	China	3	Both	6	5-9 years	497	Subarachnoid hemorrhage	3	Rate	1997	0.4155136244187671	0.5107158906211895	0.27922448629664987
1	Deaths	6	China	1	Male	7	10-14 years	497	Subarachnoid hemorrhage	1	Number	1997	191.02000288117577	242.83878802973186	113.84844764945463
1	Deaths	6	China	2	Female	7	10-14 years	497	Subarachnoid hemorrhage	1	Number	1997	148.45784857131133	181.33953146784214	90.1232895010307
1	Deaths	6	China	3	Both	7	10-14 years	497	Subarachnoid hemorrhage	1	Number	1997	339.4778514524871	412.9354489216996	228.2649721834532
1	Deaths	6	China	1	Male	7	10-14 years	497	Subarachnoid hemorrhage	3	Rate	1997	0.31374710826966656	0.39885858219483394	0.18699414036354262
1	Deaths	6	China	2	Female	7	10-14 years	497	Subarachnoid hemorrhage	3	Rate	1997	0.26289106371384807	0.3211183698250379	0.1595914777852674
1	Deaths	6	China	3	Both	7	10-14 years	497	Subarachnoid hemorrhage	3	Rate	1997	0.2892751044387533	0.3518696274357872	0.19450863549877045
1	Deaths	6	China	1	Male	8	15-19 years	497	Subarachnoid hemorrhage	1	Number	1997	477.34242190701576	607.8407295937349	252.35150783464692
1	Deaths	6	China	2	Female	8	15-19 years	497	Subarachnoid hemorrhage	1	Number	1997	279.03426547259835	326.34391301040847	177.97733168917756
1	Deaths	6	China	3	Both	8	15-19 years	497	Subarachnoid hemorrhage	1	Number	1997	756.376687379615	899.1076906138615	505.5653281371092
1	Deaths	6	China	1	Male	8	15-19 years	497	Subarachnoid hemorrhage	3	Rate	1997	0.9601987129431003	1.2227027380021775	0.507617973831119
1	Deaths	6	China	2	Female	8	15-19 years	497	Subarachnoid hemorrhage	3	Rate	1997	0.5915623910194355	0.6918604965884886	0.3773181609182987
1	Deaths	6	China	3	Both	8	15-19 years	497	Subarachnoid hemorrhage	3	Rate	1997	0.7807202250283249	0.9280449414333317	0.5218366500918162
1	Deaths	6	China	1	Male	9	20-24 years	497	Subarachnoid hemorrhage	1	Number	1997	595.3813433147286	757.8775790502323	313.84750788124956
1	Deaths	6	China	2	Female	9	20-24 years	497	Subarachnoid hemorrhage	1	Number	1997	362.80731272125945	443.39420579333853	230.7910604386817
1	Deaths	6	China	3	Both	9	20-24 years	497	Subarachnoid hemorrhage	1	Number	1997	958.1886560359862	1162.9295117273589	640.7780531410056
1	Deaths	6	China	1	Male	9	20-24 years	497	Subarachnoid hemorrhage	3	Rate	1997	1.080677161907991	1.3756242119410127	0.5696648675632335
1	Deaths	6	China	2	Female	9	20-24 years	497	Subarachnoid hemorrhage	3	Rate	1997	0.6836904455825484	0.8355520175539307	0.43491307207751706
1	Deaths	6	China	3	Both	9	20-24 years	497	Subarachnoid hemorrhage	3	Rate	1997	0.8859043605329572	1.0751998773329632	0.5924387309696095
1	Deaths	6	China	1	Male	10	25-29 years	497	Subarachnoid hemorrhage	1	Number	1997	846.4545476491627	1072.0694128708176	457.9025534523131
1	Deaths	6	China	2	Female	10	25-29 years	497	Subarachnoid hemorrhage	1	Number	1997	519.6662317934281	647.1645172296184	339.8136428528067
1	Deaths	6	China	3	Both	10	25-29 years	497	Subarachnoid hemorrhage	1	Number	1997	1366.1207794425916	1653.7472156283493	900.8807795303521
1	Deaths	6	China	1	Male	10	25-29 years	497	Subarachnoid hemorrhage	3	Rate	1997	1.282765877992649	1.6246756136991003	0.6939318509725692
1	Deaths	6	China	2	Female	10	25-29 years	497	Subarachnoid hemorrhage	3	Rate	1997	0.853200326668143	1.0625300312525026	0.5579140866777653
1	Deaths	6	China	3	Both	10	25-29 years	497	Subarachnoid hemorrhage	3	Rate	1997	1.0765795122950113	1.3032452164199146	0.7099443950032485
1	Deaths	6	China	1	Male	11	30-34 years	497	Subarachnoid hemorrhage	1	Number	1997	1311.5693009576355	1667.5176142643916	662.2628131099665
1	Deaths	6	China	2	Female	11	30-34 years	497	Subarachnoid hemorrhage	1	Number	1997	874.0330803915379	1085.3779679931909	538.5804210184181
1	Deaths	6	China	3	Both	11	30-34 years	497	Subarachnoid hemorrhage	1	Number	1997	2185.6023813491756	2612.8227435373988	1419.0312156948548
1	Deaths	6	China	1	Male	11	30-34 years	497	Subarachnoid hemorrhage	3	Rate	1997	2.028800637680266	2.579399195065446	1.024421063048979
1	Deaths	6	China	2	Female	11	30-34 years	497	Subarachnoid hemorrhage	3	Rate	1997	1.42722863461921	1.7723385419356834	0.8794603043839174
1	Deaths	6	China	3	Both	11	30-34 years	497	Subarachnoid hemorrhage	3	Rate	1997	1.7361566022704382	2.075523661332474	1.1272226069023807
1	Deaths	6	China	1	Male	12	35-39 years	497	Subarachnoid hemorrhage	1	Number	1997	1640.877217575506	2087.8396857067883	870.4808482349929
1	Deaths	6	China	2	Female	12	35-39 years	497	Subarachnoid hemorrhage	1	Number	1997	1183.8382451032646	1425.8954888312662	712.8117397396196
1	Deaths	6	China	3	Both	12	35-39 years	497	Subarachnoid hemorrhage	1	Number	1997	2824.715462678768	3371.6373788442947	1858.2581406242464
1	Deaths	6	China	1	Male	12	35-39 years	497	Subarachnoid hemorrhage	3	Rate	1997	3.6950659844245335	4.701573841695296	1.9602223359275377
1	Deaths	6	China	2	Female	12	35-39 years	497	Subarachnoid hemorrhage	3	Rate	1997	2.878831008752775	3.4674603270061457	1.7333994304149478
1	Deaths	6	China	3	Both	12	35-39 years	497	Subarachnoid hemorrhage	3	Rate	1997	3.302623711863305	3.9420783092311447	2.172653309359735
1	Deaths	6	China	1	Male	13	40-44 years	497	Subarachnoid hemorrhage	1	Number	1997	3529.4323374350975	4602.4838686258545	1704.0106672264437
1	Deaths	6	China	2	Female	13	40-44 years	497	Subarachnoid hemorrhage	1	Number	1997	2553.610008567181	3047.0954799773044	1475.3013230243216
1	Deaths	6	China	3	Both	13	40-44 years	497	Subarachnoid hemorrhage	1	Number	1997	6083.042346002285	7370.980126830644	3823.6311970255074
1	Deaths	6	China	1	Male	13	40-44 years	497	Subarachnoid hemorrhage	3	Rate	1997	7.391027730473468	9.638118158908041	3.5683897268436673
1	Deaths	6	China	2	Female	13	40-44 years	497	Subarachnoid hemorrhage	3	Rate	1997	5.754273358687496	6.866287445219024	3.32442584052941
1	Deaths	6	China	3	Both	13	40-44 years	497	Subarachnoid hemorrhage	3	Rate	1997	6.6026326794338654	8.000581205365716	4.150231226349249
1	Deaths	6	China	1	Male	14	45-49 years	497	Subarachnoid hemorrhage	1	Number	1997	3910.4200084376093	5270.251880550671	1772.8148232056178
1	Deaths	6	China	2	Female	14	45-49 years	497	Subarachnoid hemorrhage	1	Number	1997	3000.6867537749795	3645.6063629935084	1534.6866363002353
1	Deaths	6	China	3	Both	14	45-49 years	497	Subarachnoid hemorrhage	1	Number	1997	6911.106762212582	8520.885206075473	4142.4844404741625
1	Deaths	6	China	1	Male	14	45-49 years	497	Subarachnoid hemorrhage	3	Rate	1997	10.311507932384176	13.897290816510989	4.674790450306849
1	Deaths	6	China	2	Female	14	45-49 years	497	Subarachnoid hemorrhage	3	Rate	1997	8.500613911722093	10.327599882573132	4.347597613864789
1	Deaths	6	China	3	Both	14	45-49 years	497	Subarachnoid hemorrhage	3	Rate	1997	9.438498909303963	11.63697342422472	5.657391242601287
1	Deaths	6	China	1	Male	15	50-54 years	497	Subarachnoid hemorrhage	1	Number	1997	5482.439428847446	7470.198687151772	2272.4895652654013
1	Deaths	6	China	2	Female	15	50-54 years	497	Subarachnoid hemorrhage	1	Number	1997	4590.712840943026	5503.013764234227	2376.713114781056
1	Deaths	6	China	3	Both	15	50-54 years	497	Subarachnoid hemorrhage	1	Number	1997	10073.152269790477	12352.75484263522	5962.062829858992
1	Deaths	6	China	1	Male	15	50-54 years	497	Subarachnoid hemorrhage	3	Rate	1997	19.435909229590912	26.482755622712574	8.05624968390687
1	Deaths	6	China	2	Female	15	50-54 years	497	Subarachnoid hemorrhage	3	Rate	1997	17.693125817067074	21.209236621223113	9.160120797766204
1	Deaths	6	China	3	Both	15	50-54 years	497	Subarachnoid hemorrhage	3	Rate	1997	18.600906877103693	22.810381134874728	11.009440989613381
1	Deaths	6	China	1	Male	16	55-59 years	497	Subarachnoid hemorrhage	1	Number	1997	7698.385584931731	11016.120191563623	2842.991015065141
1	Deaths	6	China	2	Female	16	55-59 years	497	Subarachnoid hemorrhage	1	Number	1997	6291.4818111158465	7564.230554221679	3180.73981954857
1	Deaths	6	China	3	Both	16	55-59 years	497	Subarachnoid hemorrhage	1	Number	1997	13989.867396047557	17602.45926382717	7532.422645771718
1	Deaths	6	China	1	Male	16	55-59 years	497	Subarachnoid hemorrhage	3	Rate	1997	32.67800117973115	46.761075376710814	12.067889133288679
1	Deaths	6	China	2	Female	16	55-59 years	497	Subarachnoid hemorrhage	3	Rate	1997	29.400922463055153	35.348644833465805	14.864015762466865
1	Deaths	6	China	3	Both	16	55-59 years	497	Subarachnoid hemorrhage	3	Rate	1997	31.118164131603006	39.153781875472454	16.754638022226683
1	Deaths	6	China	1	Male	17	60-64 years	497	Subarachnoid hemorrhage	1	Number	1997	10347.908379165276	15585.306123545233	3438.0048108206943
1	Deaths	6	China	2	Female	17	60-64 years	497	Subarachnoid hemorrhage	1	Number	1997	8486.67132562914	10324.094584634124	3784.546381844449
1	Deaths	6	China	3	Both	17	60-64 years	497	Subarachnoid hemorrhage	1	Number	1997	18834.579704794403	24946.054516115186	8907.359467325181
1	Deaths	6	China	1	Male	17	60-64 years	497	Subarachnoid hemorrhage	3	Rate	1997	48.04926006347216	72.36848256279762	15.963959208142638
1	Deaths	6	China	2	Female	17	60-64 years	497	Subarachnoid hemorrhage	3	Rate	1997	42.2198075751808	51.360689017717505	18.8275018402429
1	Deaths	6	China	3	Both	17	60-64 years	497	Subarachnoid hemorrhage	3	Rate	1997	45.23497966065425	59.91289884545687	21.392790847996714
1	Deaths	6	China	1	Male	18	65-69 years	497	Subarachnoid hemorrhage	1	Number	1997	12374.411296751807	18306.56464918537	4242.596582012225
1	Deaths	6	China	2	Female	18	65-69 years	497	Subarachnoid hemorrhage	1	Number	1997	10965.981774211405	13167.716097677232	4891.59933858866
1	Deaths	6	China	3	Both	18	65-69 years	497	Subarachnoid hemorrhage	1	Number	1997	23340.393070963226	30366.2552942991	11554.656733424486
1	Deaths	6	China	1	Male	18	65-69 years	497	Subarachnoid hemorrhage	3	Rate	1997	75.2224665403912	111.28326946384293	25.790203006955476
1	Deaths	6	China	2	Female	18	65-69 years	497	Subarachnoid hemorrhage	3	Rate	1997	67.76211547511062	81.36729725856601	30.226670631436072
1	Deaths	6	China	3	Both	18	65-69 years	497	Subarachnoid hemorrhage	3	Rate	1997	71.52285192594792	93.05246806925587	35.407372964425036
1	Deaths	6	China	1	Male	19	70-74 years	497	Subarachnoid hemorrhage	1	Number	1997	14767.504660670797	22499.743910803994	4735.400610542351
1	Deaths	6	China	2	Female	19	70-74 years	497	Subarachnoid hemorrhage	1	Number	1997	14520.411533590004	18214.955139153157	6272.545344236688
1	Deaths	6	China	3	Both	19	70-74 years	497	Subarachnoid hemorrhage	1	Number	1997	29287.916194260786	39497.38650419455	13163.9228356342
1	Deaths	6	China	1	Male	19	70-74 years	497	Subarachnoid hemorrhage	3	Rate	1997	131.40186119658307	200.20364267769497	42.1357885461765
1	Deaths	6	China	2	Female	19	70-74 years	497	Subarachnoid hemorrhage	3	Rate	1997	118.31204610076617	148.41511944490088	51.108584093483856
1	Deaths	6	China	3	Both	19	70-74 years	497	Subarachnoid hemorrhage	3	Rate	1997	124.56896452757611	167.9924411739855	55.98951546703759
1	Deaths	6	China	1	Male	20	75-79 years	497	Subarachnoid hemorrhage	1	Number	1997	13003.485051921318	19771.325539590598	4044.094354968581
1	Deaths	6	China	2	Female	20	75-79 years	497	Subarachnoid hemorrhage	1	Number	1997	14267.80441914103	17863.56414289674	6036.1378053831695
1	Deaths	6	China	3	Both	20	75-79 years	497	Subarachnoid hemorrhage	1	Number	1997	27271.289471062315	37118.78215546744	12110.898665623621
1	Deaths	6	China	1	Male	20	75-79 years	497	Subarachnoid hemorrhage	3	Rate	1997	203.43606630987364	309.3171313264182	63.26878095185848
1	Deaths	6	China	2	Female	20	75-79 years	497	Subarachnoid hemorrhage	3	Rate	1997	178.23916322861191	223.1588429148257	75.40586623970955
1	Deaths	6	China	3	Both	20	75-79 years	497	Subarachnoid hemorrhage	3	Rate	1997	189.4261531045689	257.82675656380775	84.12220285009411
1	Deaths	6	China	1	Male	22	All ages	497	Subarachnoid hemorrhage	1	Number	1997	92784.3704115359	134034.01789370665	34451.20195919637
1	Deaths	6	China	2	Female	22	All ages	497	Subarachnoid hemorrhage	1	Number	1997	90932.23529562702	109472.89150202471	41318.90232547992
1	Deaths	6	China	3	Both	22	All ages	497	Subarachnoid hemorrhage	1	Number	1997	183716.60570716293	237857.59246491967	90652.32791034314
1	Deaths	6	China	1	Male	22	All ages	497	Subarachnoid hemorrhage	3	Rate	1997	14.429604167087785	20.844651039310012	5.357768826222435
1	Deaths	6	China	2	Female	22	All ages	497	Subarachnoid hemorrhage	3	Rate	1997	15.105594883908733	18.185554819185278	6.863865135915222
1	Deaths	6	China	3	Both	22	All ages	497	Subarachnoid hemorrhage	3	Rate	1997	14.756458690207193	19.105163215106533	7.281363199755315
1	Deaths	6	China	1	Male	27	Age-standardized	497	Subarachnoid hemorrhage	3	Rate	1997	24.357228402615025	34.9829936838813	8.826999785651703
1	Deaths	6	China	2	Female	27	Age-standardized	497	Subarachnoid hemorrhage	3	Rate	1997	20.2905251240557	24.501055670630386	9.217057034004933
1	Deaths	6	China	3	Both	27	Age-standardized	497	Subarachnoid hemorrhage	3	Rate	1997	21.897065085166002	28.44495851283233	10.610973248945873
1	Deaths	6	China	1	Male	30	80-84 years	497	Subarachnoid hemorrhage	1	Number	1997	9046.608481988509	13981.760775140381	2685.802150022995
1	Deaths	6	China	2	Female	30	80-84 years	497	Subarachnoid hemorrhage	1	Number	1997	12716.08301818288	16650.227686626087	4664.207700223572
1	Deaths	6	China	3	Both	30	80-84 years	497	Subarachnoid hemorrhage	1	Number	1997	21762.691500171393	29805.756600172757	8769.815616382135
1	Deaths	6	China	1	Male	30	80-84 years	497	Subarachnoid hemorrhage	3	Rate	1997	311.4149278395112	481.2995976921707	92.45441365190686
1	Deaths	6	China	2	Female	30	80-84 years	497	Subarachnoid hemorrhage	3	Rate	1997	291.4804362986234	381.65963714058154	106.91384237619116
1	Deaths	6	China	3	Both	30	80-84 years	497	Subarachnoid hemorrhage	3	Rate	1997	299.44865588281385	410.11902187841724	120.6702534309719
1	Deaths	6	China	1	Male	31	85-89 years	497	Subarachnoid hemorrhage	1	Number	1997	5200.66127538818	7419.09563190332	1613.6962863082626
1	Deaths	6	China	2	Female	31	85-89 years	497	Subarachnoid hemorrhage	1	Number	1997	6953.276298589688	8777.464529103929	2874.6739992616617
1	Deaths	6	China	3	Both	31	85-89 years	497	Subarachnoid hemorrhage	1	Number	1997	12153.937573977855	16008.080641993662	5437.276243287805
1	Deaths	6	China	1	Male	31	85-89 years	497	Subarachnoid hemorrhage	3	Rate	1997	618.6456574870343	882.5399410030653	191.9575506199538
1	Deaths	6	China	2	Female	31	85-89 years	497	Subarachnoid hemorrhage	3	Rate	1997	429.93811877043595	542.732148869533	177.74814033659567
1	Deaths	6	China	3	Both	31	85-89 years	497	Subarachnoid hemorrhage	3	Rate	1997	494.47930938710607	651.2839655696368	221.21395517814142
1	Deaths	6	China	1	Male	32	90-94 years	497	Subarachnoid hemorrhage	1	Number	1997	1444.2485292396095	2017.4464832718882	523.2186791700601
1	Deaths	6	China	2	Female	32	90-94 years	497	Subarachnoid hemorrhage	1	Number	1997	2065.4146605411966	2592.859428899121	850.6532541595423
1	Deaths	6	China	3	Both	32	90-94 years	497	Subarachnoid hemorrhage	1	Number	1997	3509.663189780803	4472.588515984684	1643.4297791701088
1	Deaths	6	China	1	Male	32	90-94 years	497	Subarachnoid hemorrhage	3	Rate	1997	979.6724156407491	1368.4879227354943	354.9132278505888
1	Deaths	6	China	2	Female	32	90-94 years	497	Subarachnoid hemorrhage	3	Rate	1997	508.69534499277347	638.6008325107924	209.50918905578408
1	Deaths	6	China	3	Both	32	90-94 years	497	Subarachnoid hemorrhage	3	Rate	1997	634.1502138252581	808.1382202208468	296.9462565245783
1	Deaths	6	China	1	Male	235	95+ years	497	Subarachnoid hemorrhage	1	Number	1997	41.49144784230577	56.137065432156355	18.052831941225705
1	Deaths	6	China	2	Female	235	95+ years	497	Subarachnoid hemorrhage	1	Number	1997	305.08287992589175	376.06697553395054	158.54374966098115
1	Deaths	6	China	3	Both	235	95+ years	497	Subarachnoid hemorrhage	1	Number	1997	346.5743277681973	421.82422376382317	184.70847251691927
1	Deaths	6	China	1	Male	235	95+ years	497	Subarachnoid hemorrhage	3	Rate	1997	351.859328165975	476.0583482947998	153.09317097043328
1	Deaths	6	China	2	Female	235	95+ years	497	Subarachnoid hemorrhage	3	Rate	1997	597.789587429586	736.8781958690745	310.65591986806896
1	Deaths	6	China	3	Both	235	95+ years	497	Subarachnoid hemorrhage	3	Rate	1997	551.6308770945833	671.4036438677384	293.9943571627083
1	Deaths	6	China	1	Male	1	<5 years	494	Stroke	1	Number	1994	2753.071507816236	3293.1559331308863	2246.0555936461506
1	Deaths	6	China	2	Female	1	<5 years	494	Stroke	1	Number	1994	2569.742072991718	3214.559792571578	2093.8685955865144
1	Deaths	6	China	3	Both	1	<5 years	494	Stroke	1	Number	1994	5322.81358080796	6420.936565492555	4432.541777515206
1	Deaths	6	China	1	Male	1	<5 years	494	Stroke	3	Rate	1994	5.055438063390769	6.047189768142515	4.1244097395847295
1	Deaths	6	China	2	Female	1	<5 years	494	Stroke	3	Rate	1994	5.442970641851106	6.808759042915228	4.435023037313261
1	Deaths	6	China	3	Both	1	<5 years	494	Stroke	3	Rate	1994	5.235395586671075	6.315483803243027	4.359744955827629
1	Deaths	6	China	1	Male	6	5-9 years	494	Stroke	1	Number	1994	818.3425906457372	938.6779675342877	711.6407187852441
1	Deaths	6	China	2	Female	6	5-9 years	494	Stroke	1	Number	1994	589.8220262704308	693.6475389216565	497.30266459675215
1	Deaths	6	China	3	Both	6	5-9 years	494	Stroke	1	Number	1994	1408.1646169161693	1584.2617076523518	1237.049579526875
1	Deaths	6	China	1	Male	6	5-9 years	494	Stroke	3	Rate	1994	1.3305629396517173	1.5262191289386327	1.157073794748468
1	Deaths	6	China	2	Female	6	5-9 years	494	Stroke	3	Rate	1994	1.0574010309341422	1.2435337950983891	0.8915373228021884
1	Deaths	6	China	3	Both	6	5-9 years	494	Stroke	3	Rate	1994	1.2006467652519364	1.350792848900665	1.054748541664026
1	Deaths	6	China	1	Male	7	10-14 years	494	Stroke	1	Number	1994	460.8489375654526	529.8663683986983	400.22856645502713
1	Deaths	6	China	2	Female	7	10-14 years	494	Stroke	1	Number	1994	355.5233722165707	408.879306895196	308.3295474569801
1	Deaths	6	China	3	Both	7	10-14 years	494	Stroke	1	Number	1994	816.3723097820236	914.5030687138188	728.6231924273839
1	Deaths	6	China	1	Male	7	10-14 years	494	Stroke	3	Rate	1994	0.8654542129341365	0.9950659390586847	0.7516117988791023
1	Deaths	6	China	2	Female	7	10-14 years	494	Stroke	3	Rate	1994	0.7186500551176946	0.8265030076777098	0.6232531068010752
1	Deaths	6	China	3	Both	7	10-14 years	494	Stroke	3	Rate	1994	0.7947520887897318	0.890284022811832	0.7093268563664569
1	Deaths	6	China	1	Male	8	15-19 years	494	Stroke	1	Number	1994	1844.9751064132013	2141.673296603311	1595.0747437888604
1	Deaths	6	China	2	Female	8	15-19 years	494	Stroke	1	Number	1994	941.847298311671	1095.5553819957972	820.3344994946353
1	Deaths	6	China	3	Both	8	15-19 years	494	Stroke	1	Number	1994	2786.822404724876	3151.1195019636007	2507.967721734517
1	Deaths	6	China	1	Male	8	15-19 years	494	Stroke	3	Rate	1994	3.477726618258541	4.03699443169764	3.0066714045647847
1	Deaths	6	China	2	Female	8	15-19 years	494	Stroke	3	Rate	1994	1.8614679238490752	2.165256731150644	1.6213099091257692
1	Deaths	6	China	3	Both	8	15-19 years	494	Stroke	3	Rate	1994	2.688732006839567	3.0402065980025457	2.4196924332585237
1	Deaths	6	China	1	Male	9	20-24 years	494	Stroke	1	Number	1994	2613.2143292873598	3028.8151813078393	2244.7876131023727
1	Deaths	6	China	2	Female	9	20-24 years	494	Stroke	1	Number	1994	1402.9570193071304	1715.5738520768662	1165.2349559320487
1	Deaths	6	China	3	Both	9	20-24 years	494	Stroke	1	Number	1994	4016.17134859449	4569.368873794745	3582.378203651654
1	Deaths	6	China	1	Male	9	20-24 years	494	Stroke	3	Rate	1994	4.095411109766289	4.7467378408029886	3.518015352484417
1	Deaths	6	China	2	Female	9	20-24 years	494	Stroke	3	Rate	1994	2.3410426821185335	2.862690415150369	1.9443680233915006
1	Deaths	6	China	3	Both	9	20-24 years	494	Stroke	3	Rate	1994	3.245729952770377	3.6928049457159076	2.8951534256159377
1	Deaths	6	China	1	Male	10	25-29 years	494	Stroke	1	Number	1994	3657.430020203855	4242.471916665073	3189.4842490293368
1	Deaths	6	China	2	Female	10	25-29 years	494	Stroke	1	Number	1994	2078.541625222425	2577.3419709275345	1687.1524337527512
1	Deaths	6	China	3	Both	10	25-29 years	494	Stroke	1	Number	1994	5735.971645426287	6552.192517348208	5107.157485135172
1	Deaths	6	China	1	Male	10	25-29 years	494	Stroke	3	Rate	1994	5.392281891605523	6.2548304042746805	4.70237244857615
1	Deaths	6	China	2	Female	10	25-29 years	494	Stroke	3	Rate	1994	3.292541278783239	4.08267254590649	2.672556067351353
1	Deaths	6	China	3	Both	10	25-29 years	494	Stroke	3	Rate	1994	4.380078015094065	5.003357089253514	3.8999056486098103
1	Deaths	6	China	1	Male	11	30-34 years	494	Stroke	1	Number	1994	5401.144640714895	6105.367187654904	4747.82985981577
1	Deaths	6	China	2	Female	11	30-34 years	494	Stroke	1	Number	1994	2962.174667690198	3605.9820657134014	2410.675814380353
1	Deaths	6	China	3	Both	11	30-34 years	494	Stroke	1	Number	1994	8363.3193084051	9376.570203027879	7506.752701473651
1	Deaths	6	China	1	Male	11	30-34 years	494	Stroke	3	Rate	1994	10.195239345495134	11.524534873784715	8.962037681350344
1	Deaths	6	China	2	Female	11	30-34 years	494	Stroke	3	Rate	1994	5.980611020158784	7.280453889478738	4.8671384907749236
1	Deaths	6	China	3	Both	11	30-34 years	494	Stroke	3	Rate	1994	8.158798056231854	9.147270351103499	7.323178404517498
1	Deaths	6	China	1	Male	12	35-39 years	494	Stroke	1	Number	1994	10384.078277668874	11945.278168428604	8968.988957234036
1	Deaths	6	China	2	Female	12	35-39 years	494	Stroke	1	Number	1994	6076.165731039083	7175.341541787345	5002.104575892506
1	Deaths	6	China	3	Both	12	35-39 years	494	Stroke	1	Number	1994	16460.24400870797	18417.09831718205	14828.366126637524
1	Deaths	6	China	1	Male	12	35-39 years	494	Stroke	3	Rate	1994	22.21013132076787	25.549325581881007	19.183447700223176
1	Deaths	6	China	2	Female	12	35-39 years	494	Stroke	3	Rate	1994	14.165692740522758	16.728260565711455	11.661676065892744
1	Deaths	6	China	3	Both	12	35-39 years	494	Stroke	3	Rate	1994	18.36111087688825	20.543947225413895	16.54077998055491
1	Deaths	6	China	1	Male	13	40-44 years	494	Stroke	1	Number	1994	20624.504237305464	23717.564624272592	17712.64447771081
1	Deaths	6	China	2	Female	13	40-44 years	494	Stroke	1	Number	1994	13098.094454099355	15692.055817312308	10940.079567145658
1	Deaths	6	China	3	Both	13	40-44 years	494	Stroke	1	Number	1994	33722.598691404804	37907.012904343974	30506.785493239364
1	Deaths	6	China	1	Male	13	40-44 years	494	Stroke	3	Rate	1994	47.71754480901559	54.87375307050337	40.980568397010444
1	Deaths	6	China	2	Female	13	40-44 years	494	Stroke	3	Rate	1994	32.29490377402368	38.69062285454069	26.97406238283426
1	Deaths	6	China	3	Both	13	40-44 years	494	Stroke	3	Rate	1994	40.251451908373134	45.245988331800085	36.41304219752064
1	Deaths	6	China	1	Male	14	45-49 years	494	Stroke	1	Number	1994	26007.936552979034	30213.72183041381	21845.041512833828
1	Deaths	6	China	2	Female	14	45-49 years	494	Stroke	1	Number	1994	17210.08273213237	20569.410995772516	14428.782212371087
1	Deaths	6	China	3	Both	14	45-49 years	494	Stroke	1	Number	1994	43218.01928511146	48821.55404163569	38505.02231544931
1	Deaths	6	China	1	Male	14	45-49 years	494	Stroke	3	Rate	1994	78.20709776651466	90.85409341368107	65.68907509550479
1	Deaths	6	China	2	Female	14	45-49 years	494	Stroke	3	Rate	1994	57.02348997719967	68.15421052941122	47.807993179146955
1	Deaths	6	China	3	Both	14	45-49 years	494	Stroke	3	Rate	1994	68.12864259416256	76.96202327671334	60.699100671492914
1	Deaths	6	China	1	Male	15	50-54 years	494	Stroke	1	Number	1994	42333.00173879859	49588.46636508542	35928.22938075212
1	Deaths	6	China	2	Female	15	50-54 years	494	Stroke	1	Number	1994	29727.43450396696	35028.49942046567	24971.66487416293
1	Deaths	6	China	3	Both	15	50-54 years	494	Stroke	1	Number	1994	72060.43624276556	81471.03114252261	64195.897472059645
1	Deaths	6	China	1	Male	15	50-54 years	494	Stroke	3	Rate	1994	165.019473749053	193.30220602072635	140.05284911589735
1	Deaths	6	China	2	Female	15	50-54 years	494	Stroke	3	Rate	1994	128.0600683063216	150.89603604556524	107.57312774774212
1	Deaths	6	China	3	Both	15	50-54 years	494	Stroke	3	Rate	1994	147.462365479463	166.71993116796472	131.36860375664705
1	Deaths	6	China	1	Male	16	55-59 years	494	Stroke	1	Number	1994	67720.75423823457	79502.68811762243	56973.1960906555
1	Deaths	6	China	2	Female	16	55-59 years	494	Stroke	1	Number	1994	47204.78069855933	55675.93550491527	39622.32272628576
1	Deaths	6	China	3	Both	16	55-59 years	494	Stroke	1	Number	1994	114925.5349367938	129997.70128708199	102944.93470998795
1	Deaths	6	China	1	Male	16	55-59 years	494	Stroke	3	Rate	1994	284.9777425150974	334.5576527978221	239.75061985677397
1	Deaths	6	China	2	Female	16	55-59 years	494	Stroke	3	Rate	1994	220.36839756106983	259.9147058489798	184.97083637771524
1	Deaths	6	China	3	Both	16	55-59 years	494	Stroke	3	Rate	1994	254.34797131026608	287.7050049456112	227.8330513280073
1	Deaths	6	China	1	Male	17	60-64 years	494	Stroke	1	Number	1994	94165.56893838027	109340.24611455307	80706.26161356746
1	Deaths	6	China	2	Female	17	60-64 years	494	Stroke	1	Number	1994	65641.0865574588	77513.06732038071	55817.74125988109
1	Deaths	6	China	3	Both	17	60-64 years	494	Stroke	1	Number	1994	159806.655495839	179838.13866654437	144080.1166926659
1	Deaths	6	China	1	Male	17	60-64 years	494	Stroke	3	Rate	1994	464.9715732098714	539.9012274253529	398.5120873097901
1	Deaths	6	China	2	Female	17	60-64 years	494	Stroke	3	Rate	1994	347.46895208724357	410.31289528250835	295.46939395146165
1	Deaths	6	China	3	Both	17	60-64 years	494	Stroke	3	Rate	1994	408.26256996575637	459.4375649878561	368.0855377356011
1	Deaths	6	China	1	Male	18	65-69 years	494	Stroke	1	Number	1994	122927.0054193206	142252.86778590924	105310.82642803618
1	Deaths	6	China	2	Female	18	65-69 years	494	Stroke	1	Number	1994	93112.53080152562	108686.46861392082	80211.60872448639
1	Deaths	6	China	3	Both	18	65-69 years	494	Stroke	1	Number	1994	216039.53622084614	241389.58781514288	195268.91548103982
1	Deaths	6	China	1	Male	18	65-69 years	494	Stroke	3	Rate	1994	811.537524435357	939.1226913322538	695.2393177082763
1	Deaths	6	China	2	Female	18	65-69 years	494	Stroke	3	Rate	1994	611.7663129032936	714.0899253200026	527.0049014779509
1	Deaths	6	China	3	Both	18	65-69 years	494	Stroke	3	Rate	1994	711.4122784904587	794.8893044090563	643.0151930094868
1	Deaths	6	China	1	Male	19	70-74 years	494	Stroke	1	Number	1994	151483.86327363722	171999.2717682942	131866.32018704014
1	Deaths	6	China	2	Female	19	70-74 years	494	Stroke	1	Number	1994	130064.4790465825	153878.22609189103	113533.15548851967
1	Deaths	6	China	3	Both	19	70-74 years	494	Stroke	1	Number	1994	281548.3423202197	312298.92464359757	256283.9570124918
1	Deaths	6	China	1	Male	19	70-74 years	494	Stroke	3	Rate	1994	1502.6270732063776	1706.1273507658102	1308.033070157586
1	Deaths	6	China	2	Female	19	70-74 years	494	Stroke	3	Rate	1994	1150.2005138639242	1360.7928622846584	1004.0088942094538
1	Deaths	6	China	3	Both	19	70-74 years	494	Stroke	3	Rate	1994	1316.3076206723779	1460.0741423247728	1198.1904169335544
1	Deaths	6	China	1	Male	20	75-79 years	494	Stroke	1	Number	1994	141028.31903070235	157688.22449351792	124558.8050646783
1	Deaths	6	China	2	Female	20	75-79 years	494	Stroke	1	Number	1994	140383.49126970122	163482.74308700097	121757.29634554998
1	Deaths	6	China	3	Both	20	75-79 years	494	Stroke	1	Number	1994	281411.81030040333	310539.1156088378	256911.49107091752
1	Deaths	6	China	1	Male	20	75-79 years	494	Stroke	3	Rate	1994	2474.7921933013527	2767.1434335621047	2185.7819798157166
1	Deaths	6	China	2	Female	20	75-79 years	494	Stroke	3	Rate	1994	1908.7397029231217	2222.8112411981856	1655.4865786094517
1	Deaths	6	China	3	Both	20	75-79 years	494	Stroke	3	Rate	1994	2155.8562176991977	2378.9963985856334	1968.16272505538
1	Deaths	6	China	1	Male	22	All ages	494	Stroke	1	Number	1994	864850.5117492261	980974.5572520377	760019.2709503071
1	Deaths	6	China	2	Female	22	All ages	494	Stroke	1	Number	1994	771900.686070756	894239.0675648369	669024.4082502733
1	Deaths	6	China	3	Both	22	All ages	494	Stroke	1	Number	1994	1636751.1978199813	1806315.0704427194	1497349.7568374511
1	Deaths	6	China	1	Male	22	All ages	494	Stroke	3	Rate	1994	136.40443729311897	154.71955056162398	119.87042798439548
1	Deaths	6	China	2	Female	22	All ages	494	Stroke	3	Rate	1994	130.32827171149663	150.98397277748026	112.95856634602382
1	Deaths	6	China	3	Both	22	All ages	494	Stroke	3	Rate	1994	133.46981123223006	147.29699406912434	122.10224111025869
1	Deaths	6	China	1	Male	27	Age-standardized	494	Stroke	3	Rate	1994	274.20512134460074	303.38818877565063	244.80630425074128
1	Deaths	6	China	2	Female	27	Age-standardized	494	Stroke	3	Rate	1994	200.47012590373225	231.49117753630367	174.09935677839354
1	Deaths	6	China	3	Both	27	Age-standardized	494	Stroke	3	Rate	1994	230.23395129368498	252.60197100081308	209.46150360625234
1	Deaths	6	China	1	Male	30	80-84 years	494	Stroke	1	Number	1994	99575.38361163941	109823.69070852049	89152.98232616649
1	Deaths	6	China	2	Female	30	80-84 years	494	Stroke	1	Number	1994	122563.5394849705	142921.87868132896	105102.28109570342
1	Deaths	6	China	3	Both	30	80-84 years	494	Stroke	1	Number	1994	222138.92309660977	243678.69471696808	197996.42258604878
1	Deaths	6	China	1	Male	30	80-84 years	494	Stroke	3	Rate	1994	3976.535360463184	4385.800723824234	3560.3175589404455
1	Deaths	6	China	2	Female	30	80-84 years	494	Stroke	3	Rate	1994	3207.522640684874	3740.306159939142	2750.556549025202
1	Deaths	6	China	3	Both	30	80-84 years	494	Stroke	3	Rate	1994	3511.9658449560316	3852.5047346937463	3130.278403498284
1	Deaths	6	China	1	Male	31	85-89 years	494	Stroke	1	Number	1994	56356.52957831295	60760.10265874187	51124.31205976563
1	Deaths	6	China	2	Female	31	85-89 years	494	Stroke	1	Number	1994	71763.52391853044	83878.31714772692	60213.796843911616
1	Deaths	6	China	3	Both	31	85-89 years	494	Stroke	1	Number	1994	128120.05349684333	142870.49425327717	112869.99453973338
1	Deaths	6	China	1	Male	31	85-89 years	494	Stroke	3	Rate	1994	7988.234937572935	8612.417735812063	7246.596247338094
1	Deaths	6	China	2	Female	31	85-89 years	494	Stroke	3	Rate	1994	5078.623981039886	5935.974290216247	4261.262768925852
1	Deaths	6	China	3	Both	31	85-89 years	494	Stroke	3	Rate	1994	6047.550196079025	6743.803658781654	5327.713648098193
1	Deaths	6	China	1	Male	32	90-94 years	494	Stroke	1	Number	1994	14096.199112429655	15420.3750276172	12509.861147692976
1	Deaths	6	China	2	Female	32	90-94 years	494	Stroke	1	Number	1994	20679.872121284552	24179.616351703462	16905.235342662727
1	Deaths	6	China	3	Both	32	90-94 years	494	Stroke	1	Number	1994	34776.07123371422	38873.81163010946	29844.884886211814
1	Deaths	6	China	1	Male	32	90-94 years	494	Stroke	3	Rate	1994	12393.609515708376	13557.846704190562	10998.875152346985
1	Deaths	6	China	2	Female	32	90-94 years	494	Stroke	3	Rate	1994	6627.959147269298	7749.637349584368	5418.17708392975
1	Deaths	6	China	3	Both	32	90-94 years	494	Stroke	3	Rate	1994	8168.242518348919	9130.72436714794	7009.999952106372
1	Deaths	6	China	1	Male	235	95+ years	494	Stroke	1	Number	1994	598.3406071707725	663.1286391632807	487.0715256957907
1	Deaths	6	China	2	Female	235	95+ years	494	Stroke	1	Number	1994	3474.9966688959307	4062.7076436301672	2776.5831524047944
1	Deaths	6	China	3	Both	235	95+ years	494	Stroke	1	Number	1994	4073.337276066699	4670.507167571839	3300.5300906116304
1	Deaths	6	China	1	Male	235	95+ years	494	Stroke	3	Rate	1994	6417.668815639489	7112.570895762394	5224.221294664143
1	Deaths	6	China	2	Female	235	95+ years	494	Stroke	3	Rate	1994	8780.273235605453	10265.242412099693	7015.591973858938
1	Deaths	6	China	3	Both	235	95+ years	494	Stroke	3	Rate	1994	8329.822240736048	9551.012313304927	6749.460477169954
1	Deaths	6	China	1	Male	1	<5 years	495	Ischemic stroke	1	Number	1994	194.05731238813775	258.6936293222753	148.10698495826622
1	Deaths	6	China	2	Female	1	<5 years	495	Ischemic stroke	1	Number	1994	201.19797778600986	266.86005469240496	159.61986677859764
1	Deaths	6	China	3	Both	1	<5 years	495	Ischemic stroke	1	Number	1994	395.25529017414686	489.8196772876341	315.5103145154176
1	Deaths	6	China	1	Male	1	<5 years	495	Ischemic stroke	3	Rate	1994	0.3563455292537894	0.4750365606993988	0.271967396083357
1	Deaths	6	China	2	Female	1	<5 years	495	Ischemic stroke	3	Rate	1994	0.4261574333855692	0.5652362773834783	0.33809083715573807
1	Deaths	6	China	3	Both	1	<5 years	495	Ischemic stroke	3	Rate	1994	0.38876390660144494	0.4817752374388204	0.310328604052387
1	Deaths	6	China	1	Male	6	5-9 years	495	Ischemic stroke	1	Number	1994	52.44977822662278	73.24914862276185	41.29595784475503
1	Deaths	6	China	2	Female	6	5-9 years	495	Ischemic stroke	1	Number	1994	39.935663176829486	50.74058860881021	32.99557886121125
1	Deaths	6	China	3	Both	6	5-9 years	495	Ischemic stroke	1	Number	1994	92.38544140345216	116.37713805987458	77.09688998877704
1	Deaths	6	China	1	Male	6	5-9 years	495	Ischemic stroke	3	Rate	1994	0.08527935842399162	0.11909755600228726	0.06714409306534222
1	Deaths	6	China	2	Female	6	5-9 years	495	Ischemic stroke	3	Rate	1994	0.07159449721000567	0.09096498319064368	0.05915268937094064
1	Deaths	6	China	3	Both	6	5-9 years	495	Ischemic stroke	3	Rate	1994	0.07877081986362028	0.09922691756512496	0.06573530570504331
1	Deaths	6	China	1	Male	7	10-14 years	495	Ischemic stroke	1	Number	1994	30.453087551523904	43.15581856096699	22.916558248790587
1	Deaths	6	China	2	Female	7	10-14 years	495	Ischemic stroke	1	Number	1994	18.352462097691983	23.048983988264666	14.823091771857085
1	Deaths	6	China	3	Both	7	10-14 years	495	Ischemic stroke	1	Number	1994	48.805549649215955	63.280575049246806	40.02835419428719
1	Deaths	6	China	1	Male	7	10-14 years	495	Ischemic stroke	3	Rate	1994	0.05718957074643411	0.0810447457761698	0.04303629728895598
1	Deaths	6	China	2	Female	7	10-14 years	495	Ischemic stroke	3	Rate	1994	0.03709741448451821	0.046590899243279714	0.02996319384698736
1	Deaths	6	China	3	Both	7	10-14 years	495	Ischemic stroke	3	Rate	1994	0.04751301834159719	0.06160469751066479	0.038968271860199584
1	Deaths	6	China	1	Male	8	15-19 years	495	Ischemic stroke	1	Number	1994	118.42494240638285	162.79743556651073	93.38872651907656
1	Deaths	6	China	2	Female	8	15-19 years	495	Ischemic stroke	1	Number	1994	74.89990889268473	97.48816613090987	61.78614219660668
1	Deaths	6	China	3	Both	8	15-19 years	495	Ischemic stroke	1	Number	1994	193.32485129906766	246.29377555379733	162.17779760861225
1	Deaths	6	China	1	Male	8	15-19 years	495	Ischemic stroke	3	Rate	1994	0.223227713501829	0.30686862553639555	0.17603514482754326
1	Deaths	6	China	2	Female	8	15-19 years	495	Ischemic stroke	3	Rate	1994	0.148032253373639	0.1926757071266842	0.12211419201767625
1	Deaths	6	China	3	Both	8	15-19 years	495	Ischemic stroke	3	Rate	1994	0.18652021546978317	0.23762474289502913	0.15646947379557674
1	Deaths	6	China	1	Male	9	20-24 years	495	Ischemic stroke	1	Number	1994	190.94683245285188	256.32040400186156	150.4293420815287
1	Deaths	6	China	2	Female	9	20-24 years	495	Ischemic stroke	1	Number	1994	129.7513864601189	172.90891432238632	104.14712279696775
1	Deaths	6	China	3	Both	9	20-24 years	495	Ischemic stroke	1	Number	1994	320.69821891297096	402.67173512211264	268.2754283159947
1	Deaths	6	China	1	Male	9	20-24 years	495	Ischemic stroke	3	Rate	1994	0.2992505322804307	0.40170353363065964	0.23575180645956884
1	Deaths	6	China	2	Female	9	20-24 years	495	Ischemic stroke	3	Rate	1994	0.21650950783738804	0.28852426908088247	0.17378498152990612
1	Deaths	6	China	3	Both	9	20-24 years	495	Ischemic stroke	3	Rate	1994	0.2591771427506989	0.3254252865175311	0.21681086729087307
1	Deaths	6	China	1	Male	10	25-29 years	495	Ischemic stroke	1	Number	1994	281.8392626711342	371.7617716229899	222.96913474798941
1	Deaths	6	China	2	Female	10	25-29 years	495	Ischemic stroke	1	Number	1994	219.95132945601188	297.74041215124424	173.0841053300073
1	Deaths	6	China	3	Both	10	25-29 years	495	Ischemic stroke	1	Number	1994	501.79059212714606	641.2003325210933	416.0009164180934
1	Deaths	6	China	1	Male	10	25-29 years	495	Ischemic stroke	3	Rate	1994	0.4155258594285558	0.548101879746178	0.32873149207145197
1	Deaths	6	China	2	Female	10	25-29 years	495	Ischemic stroke	3	Rate	1994	0.3484168047294579	0.4716396272626974	0.27417616014273044
1	Deaths	6	China	3	Both	10	25-29 years	495	Ischemic stroke	3	Rate	1994	0.3831751753008891	0.48963064208765367	0.3176648318536903
1	Deaths	6	China	1	Male	11	30-34 years	495	Ischemic stroke	1	Number	1994	500.49858005047514	616.6363003212066	405.96522146460904
1	Deaths	6	China	2	Female	11	30-34 years	495	Ischemic stroke	1	Number	1994	326.3365646475563	418.93462877534586	261.5315193963049
1	Deaths	6	China	3	Both	11	30-34 years	495	Ischemic stroke	1	Number	1994	826.8351446980321	1000.7877579727003	716.80238645497
1	Deaths	6	China	1	Male	11	30-34 years	495	Ischemic stroke	3	Rate	1994	0.9447447078587504	1.1639671012519306	0.7663028624670937
1	Deaths	6	China	2	Female	11	30-34 years	495	Ischemic stroke	3	Rate	1994	0.658871360997019	0.8458262387118624	0.528030404176016
1	Deaths	6	China	3	Both	11	30-34 years	495	Ischemic stroke	3	Rate	1994	0.8066152591599376	0.9763139386824902	0.6992733030572804
1	Deaths	6	China	1	Male	12	35-39 years	495	Ischemic stroke	1	Number	1994	998.5901587780534	1262.3375955174072	820.1820641578669
1	Deaths	6	China	2	Female	12	35-39 years	495	Ischemic stroke	1	Number	1994	722.5687090199262	898.7931540406452	571.4312937204471
1	Deaths	6	China	3	Both	12	35-39 years	495	Ischemic stroke	1	Number	1994	1721.1588677979807	2077.951834517387	1476.601357673002
1	Deaths	6	China	1	Male	12	35-39 years	495	Ischemic stroke	3	Rate	1994	2.135848552854503	2.6999684534232804	1.754257899910019
1	Deaths	6	China	2	Female	12	35-39 years	495	Ischemic stroke	3	Rate	1994	1.684563385689956	2.0954049347906487	1.3322085814435136
1	Deaths	6	China	3	Both	12	35-39 years	495	Ischemic stroke	3	Rate	1994	1.9199222558097881	2.31791849563243	1.647122681465392
1	Deaths	6	China	1	Male	13	40-44 years	495	Ischemic stroke	1	Number	1994	2437.6245337564815	3053.7545252686814	1979.9478633127114
1	Deaths	6	China	2	Female	13	40-44 years	495	Ischemic stroke	1	Number	1994	1515.8042850096804	1841.6453503851872	1228.1994308729381
1	Deaths	6	China	3	Both	13	40-44 years	495	Ischemic stroke	1	Number	1994	3953.428818766163	4673.331995147651	3420.6269650350832
1	Deaths	6	China	1	Male	13	40-44 years	495	Ischemic stroke	3	Rate	1994	5.639769886283443	7.0652689014298495	4.580873789744113
1	Deaths	6	China	2	Female	13	40-44 years	495	Ischemic stroke	3	Rate	1994	3.7373950612579048	4.540794814466571	3.02827121718749
1	Deaths	6	China	3	Both	13	40-44 years	495	Ischemic stroke	3	Rate	1994	4.718831173954027	5.578110980589754	4.08287638326897
1	Deaths	6	China	1	Male	14	45-49 years	495	Ischemic stroke	1	Number	1994	3719.5177439266076	4615.297843773104	3020.1793063626874
1	Deaths	6	China	2	Female	14	45-49 years	495	Ischemic stroke	1	Number	1994	2313.4997999797556	2845.8544399690636	1863.4715617056904
1	Deaths	6	China	3	Both	14	45-49 years	495	Ischemic stroke	1	Number	1994	6033.017543906367	7199.300182646445	5177.734792761367
1	Deaths	6	China	1	Male	14	45-49 years	495	Ischemic stroke	3	Rate	1994	11.184766129023565	13.878419341506836	9.081822304663216
1	Deaths	6	China	2	Female	14	45-49 years	495	Ischemic stroke	3	Rate	1994	7.665496715485767	9.42938826384352	6.174383561987383
1	Deaths	6	China	3	Both	14	45-49 years	495	Ischemic stroke	3	Rate	1994	9.51041493367804	11.348936327597468	8.162152013868957
1	Deaths	6	China	1	Male	15	50-54 years	495	Ischemic stroke	1	Number	1994	7296.024450470815	9034.581119894016	5911.216137410107
1	Deaths	6	China	2	Female	15	50-54 years	495	Ischemic stroke	1	Number	1994	4532.191874877408	5579.76692764165	3726.9507355002715
1	Deaths	6	China	3	Both	15	50-54 years	495	Ischemic stroke	1	Number	1994	11828.216325348216	14011.10443788457	10187.447785465212
1	Deaths	6	China	1	Male	15	50-54 years	495	Ischemic stroke	3	Rate	1994	28.44083967174606	35.217956693622156	23.04267914264871
1	Deaths	6	China	2	Female	15	50-54 years	495	Ischemic stroke	3	Rate	1994	19.523810606552896	24.03656238118333	16.054986705925483
1	Deaths	6	China	3	Both	15	50-54 years	495	Ischemic stroke	3	Rate	1994	24.20491534165201	28.671913620252145	20.847294673351854
1	Deaths	6	China	1	Male	16	55-59 years	495	Ischemic stroke	1	Number	1994	13174.440748489138	16744.858066064146	10607.514379024977
1	Deaths	6	China	2	Female	16	55-59 years	495	Ischemic stroke	1	Number	1994	8733.50658022781	10517.35048614804	7190.070757478
1	Deaths	6	China	3	Both	16	55-59 years	495	Ischemic stroke	1	Number	1994	21907.947328716957	25911.978612878556	18912.913225197583
1	Deaths	6	China	1	Male	16	55-59 years	495	Ischemic stroke	3	Rate	1994	55.43976031624931	70.46454080554972	44.63780026425442
1	Deaths	6	China	2	Female	16	55-59 years	495	Ischemic stroke	3	Rate	1994	40.771057966859715	49.098664137874415	33.565760665094906
1	Deaths	6	China	3	Both	16	55-59 years	495	Ischemic stroke	3	Rate	1994	48.4856734553893	57.34721353653358	41.857200082137894
1	Deaths	6	China	1	Male	17	60-64 years	495	Ischemic stroke	1	Number	1994	23556.011927469004	29426.92498010715	19250.905995901983
1	Deaths	6	China	2	Female	17	60-64 years	495	Ischemic stroke	1	Number	1994	15528.498678264228	19222.52812504432	12735.441643766046
1	Deaths	6	China	3	Both	17	60-64 years	495	Ischemic stroke	1	Number	1994	39084.51060573328	46308.747927254924	34063.34559347475
1	Deaths	6	China	1	Male	17	60-64 years	495	Ischemic stroke	3	Rate	1994	116.31508255032202	145.30452857650008	95.05729267655445
1	Deaths	6	China	2	Female	17	60-64 years	495	Ischemic stroke	3	Rate	1994	82.19960159406465	101.7538260618228	67.4146452230657
1	Deaths	6	China	3	Both	17	60-64 years	495	Ischemic stroke	3	Rate	1994	99.85030157999883	118.30626441693953	87.02258970675864
1	Deaths	6	China	1	Male	18	65-69 years	495	Ischemic stroke	1	Number	1994	35055.379512395855	42844.71871096156	28934.043898367196
1	Deaths	6	China	2	Female	18	65-69 years	495	Ischemic stroke	1	Number	1994	25309.937707077068	30817.267719078776	21161.7081538101
1	Deaths	6	China	3	Both	18	65-69 years	495	Ischemic stroke	1	Number	1994	60365.3172194729	70971.41157954925	52493.116839347036
1	Deaths	6	China	1	Male	18	65-69 years	495	Ischemic stroke	3	Rate	1994	231.42803984030311	282.8515739012552	191.01630497780192
1	Deaths	6	China	2	Female	18	65-69 years	495	Ischemic stroke	3	Rate	1994	166.29090776057907	202.47507058357834	139.03628287783422
1	Deaths	6	China	3	Both	18	65-69 years	495	Ischemic stroke	3	Rate	1994	198.781337046588	233.70691542254568	172.85839670369708
1	Deaths	6	China	1	Male	19	70-74 years	495	Ischemic stroke	1	Number	1994	50533.386289395916	60931.68852127544	42184.84681756712
1	Deaths	6	China	2	Female	19	70-74 years	495	Ischemic stroke	1	Number	1994	42133.213828273954	51313.92267246024	35901.82274047569
1	Deaths	6	China	3	Both	19	70-74 years	495	Ischemic stroke	1	Number	1994	92666.60011766998	109007.64069785358	81438.2790057257
1	Deaths	6	China	1	Male	19	70-74 years	495	Ischemic stroke	3	Rate	1994	501.2602180740464	604.4050026824262	418.44782366447515
1	Deaths	6	China	2	Female	19	70-74 years	495	Ischemic stroke	3	Rate	1994	372.59707301532177	453.78492774417634	317.49094962320254
1	Deaths	6	China	3	Both	19	70-74 years	495	Ischemic stroke	3	Rate	1994	433.2391052686679	509.63748171852205	380.7439475092287
1	Deaths	6	China	1	Male	20	75-79 years	495	Ischemic stroke	1	Number	1994	49462.362341985165	59653.166097204565	41811.17454989032
1	Deaths	6	China	2	Female	20	75-79 years	495	Ischemic stroke	1	Number	1994	47069.25141804093	57325.47481148578	39999.47153579181
1	Deaths	6	China	3	Both	20	75-79 years	495	Ischemic stroke	1	Number	1994	96531.61376002607	112948.2368883682	85066.52289530387
1	Deaths	6	China	1	Male	20	75-79 years	495	Ischemic stroke	3	Rate	1994	867.9750920064422	1046.8052854755472	733.7105701891136
1	Deaths	6	China	2	Female	20	75-79 years	495	Ischemic stroke	3	Rate	1994	639.9822953247482	779.4321737688405	543.8572493515649
1	Deaths	6	China	3	Both	20	75-79 years	495	Ischemic stroke	3	Rate	1994	739.5150882506916	865.2805243462146	651.6826429783612
1	Deaths	6	China	1	Male	22	All ages	495	Ischemic stroke	1	Number	1994	253424.4149227371	302963.9196968016	213641.91282770078
1	Deaths	6	China	2	Female	22	All ages	495	Ischemic stroke	1	Number	1994	229700.98848694595	278572.46135267575	194696.4564267642
1	Deaths	6	China	3	Both	22	All ages	495	Ischemic stroke	1	Number	1994	483125.4034096826	560995.3172185266	427998.94101215823
1	Deaths	6	China	1	Male	22	All ages	495	Ischemic stroke	3	Rate	1994	39.970161599323106	47.78354458364797	33.69565549836675
1	Deaths	6	China	2	Female	22	All ages	495	Ischemic stroke	3	Rate	1994	38.782881502947575	47.03437642907331	32.87269092040543
1	Deaths	6	China	3	Both	22	All ages	495	Ischemic stroke	3	Rate	1994	39.396736950900646	45.74668354668098	34.90141809003888
1	Deaths	6	China	1	Male	27	Age-standardized	495	Ischemic stroke	3	Rate	1994	91.84724089896302	107.5099621888915	79.18694391861129
1	Deaths	6	China	2	Female	27	Age-standardized	495	Ischemic stroke	3	Rate	1994	63.93608620705809	78.11383877433103	54.3650049582691
1	Deaths	6	China	3	Both	27	Age-standardized	495	Ischemic stroke	3	Rate	1994	74.77811502540482	86.3353863559006	65.65034618513327
1	Deaths	6	China	1	Male	30	80-84 years	495	Ischemic stroke	1	Number	1994	37496.14026636358	43844.94350392065	32376.41408566609
1	Deaths	6	China	2	Female	30	80-84 years	495	Ischemic stroke	1	Number	1994	44593.0611172482	54497.198582561214	37152.53207426372
1	Deaths	6	China	3	Both	30	80-84 years	495	Ischemic stroke	1	Number	1994	82089.20138361181	94692.98089442082	70780.22898747976
1	Deaths	6	China	1	Male	30	80-84 years	495	Ischemic stroke	3	Rate	1994	1497.4055056781463	1750.9444794192204	1292.9496305912337
1	Deaths	6	China	2	Female	30	80-84 years	495	Ischemic stroke	3	Rate	1994	1167.0130754387817	1426.2071660299912	972.2923170114949
1	Deaths	6	China	3	Both	30	80-84 years	495	Ischemic stroke	3	Rate	1994	1297.8116013175247	1497.0744884436474	1119.0193201489835
1	Deaths	6	China	1	Male	31	85-89 years	495	Ischemic stroke	1	Number	1994	22202.669129599693	25679.378373794494	19069.017441112373
1	Deaths	6	China	2	Female	31	85-89 years	495	Ischemic stroke	1	Number	1994	26478.577969727507	32931.519098246834	21812.69922104373
1	Deaths	6	China	3	Both	31	85-89 years	495	Ischemic stroke	1	Number	1994	48681.24709932724	56072.595364911314	41987.86683900844
1	Deaths	6	China	1	Male	31	85-89 years	495	Ischemic stroke	3	Rate	1994	3147.108925541288	3639.9137604037082	2702.930653964541
1	Deaths	6	China	2	Female	31	85-89 years	495	Ischemic stroke	3	Rate	1994	1873.8592214835373	2330.5266170359264	1543.6602232767186
1	Deaths	6	China	3	Both	31	85-89 years	495	Ischemic stroke	3	Rate	1994	2297.86264839611	2646.7506517399643	1981.9202802740142
1	Deaths	6	China	1	Male	32	90-94 years	495	Ischemic stroke	1	Number	1994	5869.355075594556	6776.379980130967	5017.224987543067
1	Deaths	6	China	2	Female	32	90-94 years	495	Ischemic stroke	1	Number	1994	8273.465981602809	9841.470356621068	6676.562420011523
1	Deaths	6	China	3	Both	32	90-94 years	495	Ischemic stroke	1	Number	1994	14142.821057197363	16129.1364854098	11891.287468747985
1	Deaths	6	China	1	Male	32	90-94 years	495	Ischemic stroke	3	Rate	1994	5160.433272527882	5957.9044488490645	4411.226519440518
1	Deaths	6	China	2	Female	32	90-94 years	495	Ischemic stroke	3	Rate	1994	2651.669904474221	3154.2198660701633	2139.8576695493152
1	Deaths	6	China	3	Both	32	90-94 years	495	Ischemic stroke	3	Rate	1994	3321.881632701667	3788.4296227416644	2793.0389044629023
1	Deaths	6	China	1	Male	235	95+ years	495	Ischemic stroke	1	Number	1994	254.24294876509725	290.4290165778126	206.10266097350916
1	Deaths	6	China	2	Female	235	95+ years	495	Ischemic stroke	1	Number	1994	1486.9852450798128	1767.0324602748	1178.8733400397462
1	Deaths	6	China	3	Both	235	95+ years	495	Ischemic stroke	1	Number	1994	1741.2281938449087	2048.46921435524	1389.2262292004075
1	Deaths	6	China	1	Male	235	95+ years	495	Ischemic stroke	3	Rate	1994	2726.9535517590257	3115.0772996362953	2210.6114883366013
1	Deaths	6	China	2	Female	235	95+ years	495	Ischemic stroke	3	Rate	1994	3757.1652560066086	4464.760486324809	2978.6589807029764
1	Deaths	6	China	3	Both	235	95+ years	495	Ischemic stroke	3	Rate	1994	3560.7464720651515	4189.042857181748	2840.9156318579135
1	Deaths	6	China	1	Male	1	<5 years	496	Intracerebral hemorrhage	1	Number	1994	1687.48043558543	2188.254429971538	1338.7503412729097
1	Deaths	6	China	2	Female	1	<5 years	496	Intracerebral hemorrhage	1	Number	1994	1392.2146973037147	1774.1302158776236	1128.3808995327363
1	Deaths	6	China	3	Both	1	<5 years	496	Intracerebral hemorrhage	1	Number	1994	3079.6951328891414	3802.9949422744953	2513.992841471411
1	Deaths	6	China	1	Male	1	<5 years	496	Intracerebral hemorrhage	3	Rate	1994	3.098703684617564	4.018270032672176	2.4583340510529896
1	Deaths	6	China	2	Female	1	<5 years	496	Intracerebral hemorrhage	3	Rate	1994	2.9488499270884505	3.7577851805962132	2.3900235644396597
1	Deaths	6	China	3	Both	1	<5 years	496	Intracerebral hemorrhage	3	Rate	1994	3.029116474256238	3.7405373370025354	2.4727048631983592
1	Deaths	6	China	1	Male	6	5-9 years	496	Intracerebral hemorrhage	1	Number	1994	447.2522952315524	610.8785807637707	354.44317659716387
1	Deaths	6	China	2	Female	6	5-9 years	496	Intracerebral hemorrhage	1	Number	1994	297.9542538811439	389.6693319101019	249.0965440732121
1	Deaths	6	China	3	Both	6	5-9 years	496	Intracerebral hemorrhage	1	Number	1994	745.2065491126955	942.6654025781239	632.4565336322461
1	Deaths	6	China	1	Male	6	5-9 years	496	Intracerebral hemorrhage	3	Rate	1994	0.7271982853045608	0.9932422062377788	0.5762977026778945
1	Deaths	6	China	2	Female	6	5-9 years	496	Intracerebral hemorrhage	3	Rate	1994	0.5341562728969405	0.6985781048065562	0.44656681299382534
1	Deaths	6	China	3	Both	6	5-9 years	496	Intracerebral hemorrhage	3	Rate	1994	0.6353872422928394	0.8037470567886866	0.5392529269276584
1	Deaths	6	China	1	Male	7	10-14 years	496	Intracerebral hemorrhage	1	Number	1994	237.55150934096147	328.5820107432495	184.59974906903702
1	Deaths	6	China	2	Female	7	10-14 years	496	Intracerebral hemorrhage	1	Number	1994	186.44667177894945	243.9457054560728	156.51588745437607
1	Deaths	6	China	3	Both	7	10-14 years	496	Intracerebral hemorrhage	1	Number	1994	423.9981811199112	540.4045007541846	361.99342817245616
1	Deaths	6	China	1	Male	7	10-14 years	496	Intracerebral hemorrhage	3	Rate	1994	0.44611137791502126	0.6170626908556697	0.34667028068322686
1	Deaths	6	China	2	Female	7	10-14 years	496	Intracerebral hemorrhage	3	Rate	1994	0.37688073814970313	0.49310849404561474	0.3163790623513886
1	Deaths	6	China	3	Both	7	10-14 years	496	Intracerebral hemorrhage	3	Rate	1994	0.4127693162180742	0.5260928140500457	0.3524066528481737
1	Deaths	6	China	1	Male	8	15-19 years	496	Intracerebral hemorrhage	1	Number	1994	1133.9514580512587	1494.155371563352	910.5537905274014
1	Deaths	6	China	2	Female	8	15-19 years	496	Intracerebral hemorrhage	1	Number	1994	519.903522511187	712.8420672528845	439.78225021847345
1	Deaths	6	China	3	Both	8	15-19 years	496	Intracerebral hemorrhage	1	Number	1994	1653.8549805624446	2088.2406872673873	1396.390211680231
1	Deaths	6	China	1	Male	8	15-19 years	496	Intracerebral hemorrhage	3	Rate	1994	2.1374668719214363	2.816441202614304	1.7163684993179251
1	Deaths	6	China	2	Female	8	15-19 years	496	Intracerebral hemorrhage	3	Rate	1994	1.027537831648019	1.4088617606485996	0.8691860705311011
1	Deaths	6	China	3	Both	8	15-19 years	496	Intracerebral hemorrhage	3	Rate	1994	1.5956426980671836	2.0147389242748615	1.3472401577569395
1	Deaths	6	China	1	Male	9	20-24 years	496	Intracerebral hemorrhage	1	Number	1994	1632.2396646873892	2119.0046823094526	1309.6717078880488
1	Deaths	6	China	2	Female	9	20-24 years	496	Intracerebral hemorrhage	1	Number	1994	804.4945706319139	1127.8388022114389	650.1455051890915
1	Deaths	6	China	3	Both	9	20-24 years	496	Intracerebral hemorrhage	1	Number	1994	2436.7342353193008	3065.1298497284865	2078.4355950685654
1	Deaths	6	China	1	Male	9	20-24 years	496	Intracerebral hemorrhage	3	Rate	1994	2.5580345177369708	3.320889228379331	2.0525082854929853
1	Deaths	6	China	2	Female	9	20-24 years	496	Intracerebral hemorrhage	3	Rate	1994	1.3424189775336501	1.8819669727518673	1.084864579805054
1	Deaths	6	China	3	Both	9	20-24 years	496	Intracerebral hemorrhage	3	Rate	1994	1.9692838298059019	2.4771313021482397	1.679719334728841
1	Deaths	6	China	1	Male	10	25-29 years	496	Intracerebral hemorrhage	1	Number	1994	2396.836309953908	3101.464684380459	1952.8813637691455
1	Deaths	6	China	2	Female	10	25-29 years	496	Intracerebral hemorrhage	1	Number	1994	1233.5529947003201	1718.6065049815434	982.5472354479572
1	Deaths	6	China	3	Both	10	25-29 years	496	Intracerebral hemorrhage	1	Number	1994	3630.3893046542294	4634.017988181764	3106.1433709789594
1	Deaths	6	China	1	Male	10	25-29 years	496	Intracerebral hemorrhage	3	Rate	1994	3.5337428084506946	4.572602008146316	2.879203909886241
1	Deaths	6	China	2	Female	10	25-29 years	496	Intracerebral hemorrhage	3	Rate	1994	1.9540258926413632	2.722381303781489	1.5564169087643673
1	Deaths	6	China	3	Both	10	25-29 years	496	Intracerebral hemorrhage	3	Rate	1994	2.772222277672513	3.5386088994651805	2.371899850970064
1	Deaths	6	China	1	Male	11	30-34 years	496	Intracerebral hemorrhage	1	Number	1994	3716.5885813173995	4548.864636575639	3122.0452467019554
1	Deaths	6	China	2	Female	11	30-34 years	496	Intracerebral hemorrhage	1	Number	1994	1822.3623024435446	2530.123383474272	1464.1167668304756
1	Deaths	6	China	3	Both	11	30-34 years	496	Intracerebral hemorrhage	1	Number	1994	5538.9508837609455	6762.9177051056095	4829.904491020469
1	Deaths	6	China	1	Male	11	30-34 years	496	Intracerebral hemorrhage	3	Rate	1994	7.015459250920899	8.586469499548327	5.893194990123206
1	Deaths	6	China	2	Female	11	30-34 years	496	Intracerebral hemorrhage	3	Rate	1994	3.679337409638415	5.1083023410522985	2.9560420477613016
1	Deaths	6	China	3	Both	11	30-34 years	496	Intracerebral hemorrhage	3	Rate	1994	5.40349830462357	6.597533561993586	4.711791325905761
1	Deaths	6	China	1	Male	12	35-39 years	496	Intracerebral hemorrhage	1	Number	1994	7383.891769454585	9066.49687029874	6178.226936654906
1	Deaths	6	China	2	Female	12	35-39 years	496	Intracerebral hemorrhage	1	Number	1994	3837.988772875373	4915.7906824202655	3113.13412800657
1	Deaths	6	China	3	Both	12	35-39 years	496	Intracerebral hemorrhage	1	Number	1994	11221.880542329964	13304.619582095174	9818.094193795097
1	Deaths	6	China	1	Male	12	35-39 years	496	Intracerebral hemorrhage	3	Rate	1994	15.793140370542243	19.392003866314337	13.214387249728532
1	Deaths	6	China	2	Female	12	35-39 years	496	Intracerebral hemorrhage	3	Rate	1994	8.947710135752189	11.460447832778556	7.257817424580822
1	Deaths	6	China	3	Both	12	35-39 years	496	Intracerebral hemorrhage	3	Rate	1994	12.517809139154359	14.841067677516364	10.951910311696212
1	Deaths	6	China	1	Male	13	40-44 years	496	Intracerebral hemorrhage	1	Number	1994	14635.864439042705	17607.750003485336	12156.296445852819
1	Deaths	6	China	2	Female	13	40-44 years	496	Intracerebral hemorrhage	1	Number	1994	8756.911724759953	11001.773391530793	7306.3740729932115
1	Deaths	6	China	3	Both	13	40-44 years	496	Intracerebral hemorrhage	1	Number	1994	23392.776163802653	27397.33678659066	20708.667213736167
1	Deaths	6	China	1	Male	13	40-44 years	496	Intracerebral hemorrhage	3	Rate	1994	33.86202689543734	40.73788102297802	28.125215214503665
1	Deaths	6	China	2	Female	13	40-44 years	496	Intracerebral hemorrhage	3	Rate	1994	21.591203399837426	27.126175816505967	18.014730955806193
1	Deaths	6	China	3	Both	13	40-44 years	496	Intracerebral hemorrhage	3	Rate	1994	27.92172730746966	32.70158964243852	24.717962280073603
1	Deaths	6	China	1	Male	14	45-49 years	496	Intracerebral hemorrhage	1	Number	1994	18434.73023823046	22324.79638555361	15205.670106624902
1	Deaths	6	China	2	Female	14	45-49 years	496	Intracerebral hemorrhage	1	Number	1994	11764.667817533926	14534.954402404144	9765.519229472306
1	Deaths	6	China	3	Both	14	45-49 years	496	Intracerebral hemorrhage	1	Number	1994	30199.398055764363	35558.22535185684	26448.77403264569
1	Deaths	6	China	1	Male	14	45-49 years	496	Intracerebral hemorrhage	3	Rate	1994	55.434107473454006	67.13172073401317	45.72417062813726
1	Deaths	6	China	2	Female	14	45-49 years	496	Intracerebral hemorrhage	3	Rate	1994	38.98077817637011	48.159781657357094	32.35684549408135
1	Deaths	6	China	3	Both	14	45-49 years	496	Intracerebral hemorrhage	3	Rate	1994	47.60616128950657	56.05378650737717	41.6936986685238
1	Deaths	6	China	1	Male	15	50-54 years	496	Intracerebral hemorrhage	1	Number	1994	29220.074175633494	35818.80798848325	24025.95853331157
1	Deaths	6	China	2	Female	15	50-54 years	496	Intracerebral hemorrhage	1	Number	1994	20110.775444718587	25302.569575414596	16692.566709529212
1	Deaths	6	China	3	Both	15	50-54 years	496	Intracerebral hemorrhage	1	Number	1994	49330.849620352055	58319.5797922521	43188.67723023135
1	Deaths	6	China	1	Male	15	50-54 years	496	Intracerebral hemorrhage	3	Rate	1994	113.90359920903119	139.6263104858113	93.65626982813065
1	Deaths	6	China	2	Female	15	50-54 years	496	Intracerebral hemorrhage	3	Rate	1994	86.6333513172852	108.99860153491055	71.90836574696287
1	Deaths	6	China	3	Both	15	50-54 years	496	Intracerebral hemorrhage	3	Rate	1994	100.94920535343142	119.34347942276257	88.38004372945105
1	Deaths	6	China	1	Male	16	55-59 years	496	Intracerebral hemorrhage	1	Number	1994	45747.750262080874	55823.58414713997	37288.23333120135
1	Deaths	6	China	2	Female	16	55-59 years	496	Intracerebral hemorrhage	1	Number	1994	30781.709935990188	38450.995772151604	25494.140451400614
1	Deaths	6	China	3	Both	16	55-59 years	496	Intracerebral hemorrhage	1	Number	1994	76529.46019807103	90621.34832674431	66925.81877633042
1	Deaths	6	China	1	Male	16	55-59 years	496	Intracerebral hemorrhage	3	Rate	1994	192.51248367626184	234.91290326432525	156.91373607151073
1	Deaths	6	China	2	Female	16	55-59 years	496	Intracerebral hemorrhage	3	Rate	1994	143.6997692267816	179.5026731941818	119.0155487502024
1	Deaths	6	China	3	Both	16	55-59 years	496	Intracerebral hemorrhage	3	Rate	1994	169.37152354830857	200.55904997079168	148.11718077623115
1	Deaths	6	China	1	Male	17	60-64 years	496	Intracerebral hemorrhage	1	Number	1994	59477.89010792972	72041.71629848881	49043.24924428344
1	Deaths	6	China	2	Female	17	60-64 years	496	Intracerebral hemorrhage	1	Number	1994	40475.02403836773	52092.963236499134	34215.8808061714
1	Deaths	6	China	3	Both	17	60-64 years	496	Intracerebral hemorrhage	1	Number	1994	99952.91414629738	118929.28158076422	88164.67166701445
1	Deaths	6	China	1	Male	17	60-64 years	496	Intracerebral hemorrhage	3	Rate	1994	293.6904480743382	355.7282193661188	242.16618678702494
1	Deaths	6	China	2	Female	17	60-64 years	496	Intracerebral hemorrhage	3	Rate	1994	214.25322044306634	275.75240289572696	181.12064976339835
1	Deaths	6	China	3	Both	17	60-64 years	496	Intracerebral hemorrhage	3	Rate	1994	255.3525288312947	303.83198992364953	225.2367732950874
1	Deaths	6	China	1	Male	18	65-69 years	496	Intracerebral hemorrhage	1	Number	1994	74932.42866293326	89842.4982028335	61874.01297420096
1	Deaths	6	China	2	Female	18	65-69 years	496	Intracerebral hemorrhage	1	Number	1994	55249.13046442998	70826.26817924566	47311.155174657266
1	Deaths	6	China	3	Both	18	65-69 years	496	Intracerebral hemorrhage	1	Number	1994	130181.55912736325	153988.52729028524	114883.09544161343
1	Deaths	6	China	1	Male	18	65-69 years	496	Intracerebral hemorrhage	3	Rate	1994	494.68770063675674	593.1207575740397	408.4788622701789
1	Deaths	6	China	2	Female	18	65-69 years	496	Intracerebral hemorrhage	3	Rate	1994	362.9968656676611	465.34150202699726	310.84291997271566
1	Deaths	6	China	3	Both	18	65-69 years	496	Intracerebral hemorrhage	3	Rate	1994	428.6843103642136	507.0800047866488	378.30688825682097
1	Deaths	6	China	1	Male	19	70-74 years	496	Intracerebral hemorrhage	1	Number	1994	85809.83706340511	102365.38893063553	72613.66418302231
1	Deaths	6	China	2	Female	19	70-74 years	496	Intracerebral hemorrhage	1	Number	1994	71599.24009239336	92812.04239514635	61400.31808964198
1	Deaths	6	China	3	Both	19	70-74 years	496	Intracerebral hemorrhage	1	Number	1994	157409.07715579844	187473.47783009277	139846.49512353868
1	Deaths	6	China	1	Male	19	70-74 years	496	Intracerebral hemorrhage	3	Rate	1994	851.1809874163712	1015.4019143849138	720.2830409007302
1	Deaths	6	China	2	Female	19	70-74 years	496	Intracerebral hemorrhage	3	Rate	1994	633.1742790208106	820.7656666769427	542.9820496403255
1	Deaths	6	China	3	Both	19	70-74 years	496	Intracerebral hemorrhage	3	Rate	1994	735.9260797477044	876.4845337325328	653.8166971200689
1	Deaths	6	China	1	Male	20	75-79 years	496	Intracerebral hemorrhage	1	Number	1994	78275.52751864852	90558.56804157358	66695.09138652001
1	Deaths	6	China	2	Female	20	75-79 years	496	Intracerebral hemorrhage	1	Number	1994	77150.35362676994	98097.19349378093	65504.3758524262
1	Deaths	6	China	3	Both	20	75-79 years	496	Intracerebral hemorrhage	1	Number	1994	155425.88114541845	182234.60533461228	138256.43473968614
1	Deaths	6	China	1	Male	20	75-79 years	496	Intracerebral hemorrhage	3	Rate	1994	1373.5940821043478	1589.1392506567815	1170.3783511661002
1	Deaths	6	China	2	Female	20	75-79 years	496	Intracerebral hemorrhage	3	Rate	1994	1048.9833365025986	1333.7893670644419	890.6375085409328
1	Deaths	6	China	3	Both	20	75-79 years	496	Intracerebral hemorrhage	3	Rate	1994	1190.6957703766511	1396.0736280797814	1059.1630612528295
1	Deaths	6	China	1	Male	22	All ages	496	Intracerebral hemorrhage	1	Number	1994	515328.9380215603	605023.0924194284	435633.29493749904
1	Deaths	6	China	2	Female	22	All ages	496	Intracerebral hemorrhage	1	Number	1994	441164.7431273548	565978.7401282279	376668.88973088725
1	Deaths	6	China	3	Both	22	All ages	496	Intracerebral hemorrhage	1	Number	1994	956493.6811489146	1122305.3857264097	852730.5717533475
1	Deaths	6	China	1	Male	22	All ages	496	Intracerebral hemorrhage	3	Rate	1994	81.27780796419749	95.42439225005027	68.70819136351176
1	Deaths	6	China	2	Female	22	All ages	496	Intracerebral hemorrhage	3	Rate	1994	74.486575215408	95.56026099917301	63.59704854779067
1	Deaths	6	China	3	Both	22	All ages	496	Intracerebral hemorrhage	3	Rate	1994	77.99782351636782	91.51903366701802	69.53640149795613
1	Deaths	6	China	1	Male	27	Age-standardized	496	Intracerebral hemorrhage	3	Rate	1994	155.07696672132772	178.73772305092533	134.00650859708966
1	Deaths	6	China	2	Female	27	Age-standardized	496	Intracerebral hemorrhage	3	Rate	1994	112.10559311608127	143.55767733956574	95.6197099584775
1	Deaths	6	China	3	Both	27	Age-standardized	496	Intracerebral hemorrhage	3	Rate	1994	129.962796660392	151.63646786007445	115.41665472126182
1	Deaths	6	China	1	Male	30	80-84 years	496	Intracerebral hemorrhage	1	Number	1994	53409.97204356363	61033.25477046054	46042.97259126816
1	Deaths	6	China	2	Female	30	80-84 years	496	Intracerebral hemorrhage	1	Number	1994	64768.50187147709	81364.14147324204	54065.0168373663
1	Deaths	6	China	3	Both	30	80-84 years	496	Intracerebral hemorrhage	1	Number	1994	118178.47391504075	139402.38593083635	102849.37780158139
1	Deaths	6	China	1	Male	30	80-84 years	496	Intracerebral hemorrhage	3	Rate	1994	2132.923165638246	2437.3583807165505	1838.7226036115767
1	Deaths	6	China	2	Female	30	80-84 years	496	Intracerebral hemorrhage	3	Rate	1994	1695.0100905129175	2129.3226926374264	1414.8968470033985
1	Deaths	6	China	3	Both	30	80-84 years	496	Intracerebral hemorrhage	3	Rate	1994	1868.3747909327299	2203.9200121698436	1626.0252682374025
1	Deaths	6	China	1	Male	31	85-89 years	496	Intracerebral hemorrhage	1	Number	1994	29350.86488107846	32934.28156135498	25694.98893026128
1	Deaths	6	China	2	Female	31	85-89 years	496	Intracerebral hemorrhage	1	Number	1994	38082.11868006435	48759.166997388435	31384.889847535298
1	Deaths	6	China	3	Both	31	85-89 years	496	Intracerebral hemorrhage	1	Number	1994	67432.98356114281	80958.59061635136	58348.82636252084
1	Deaths	6	China	1	Male	31	85-89 years	496	Intracerebral hemorrhage	3	Rate	1994	4160.327224642289	4668.257264611989	3642.126472816911
1	Deaths	6	China	2	Female	31	85-89 years	496	Intracerebral hemorrhage	3	Rate	1994	2695.0287641524565	3450.631480828438	2221.0734021776584
1	Deaths	6	China	3	Both	31	85-89 years	496	Intracerebral hemorrhage	3	Rate	1994	3182.986127674625	3821.4247277711293	2754.1937946376042
1	Deaths	6	China	1	Male	32	90-94 years	496	Intracerebral hemorrhage	1	Number	1994	7094.227541860952	8009.286182152933	6143.8393719165215
1	Deaths	6	China	2	Female	32	90-94 years	496	Intracerebral hemorrhage	1	Number	1994	10614.792833922298	13215.240051907285	8661.478151535839
1	Deaths	6	China	3	Both	32	90-94 years	496	Intracerebral hemorrhage	1	Number	1994	17709.020375783264	20745.42162442149	15084.645289511429
1	Deaths	6	China	1	Male	32	90-94 years	496	Intracerebral hemorrhage	3	Rate	1994	6237.36123958976	7041.895808185191	5401.764368923131
1	Deaths	6	China	2	Female	32	90-94 years	496	Intracerebral hemorrhage	3	Rate	1994	3402.0719686923153	4235.522863569707	2776.028933189514
1	Deaths	6	China	3	Both	32	90-94 years	496	Intracerebral hemorrhage	3	Rate	1994	4159.514518464213	4872.70784082692	3543.098362087154
1	Deaths	6	China	1	Male	235	95+ years	496	Intracerebral hemorrhage	1	Number	1994	303.9790635302178	344.69533374845685	250.56941637160105
1	Deaths	6	China	2	Female	235	95+ years	496	Intracerebral hemorrhage	1	Number	1994	1716.5988108011522	2180.5136488187723	1365.2687575285267
1	Deaths	6	China	3	Both	235	95+ years	496	Intracerebral hemorrhage	1	Number	1994	2020.5778743313683	2484.4388353886816	1631.634783609065
1	Deaths	6	China	1	Male	235	95+ years	496	Intracerebral hemorrhage	3	Rate	1994	3260.4121018120795	3697.1257972176186	2687.5520570210106
1	Deaths	6	China	2	Female	235	95+ years	496	Intracerebral hemorrhage	3	Rate	1994	4337.329796502574	5509.50330455388	3449.624236602408
1	Deaths	6	China	3	Both	235	95+ years	496	Intracerebral hemorrhage	3	Rate	1994	4132.0061109688	5080.58441130425	3336.6320508546996
1	Deaths	6	China	1	Male	1	<5 years	497	Subarachnoid hemorrhage	1	Number	1994	871.5337598426717	1188.6842365407265	390.560952313236
1	Deaths	6	China	2	Female	1	<5 years	497	Subarachnoid hemorrhage	1	Number	1994	976.3293979019952	1243.464723835358	452.2140312854419
1	Deaths	6	China	3	Both	1	<5 years	497	Subarachnoid hemorrhage	1	Number	1994	1847.863157744665	2407.5132333183765	1075.2656948609633
1	Deaths	6	China	1	Male	1	<5 years	497	Subarachnoid hemorrhage	3	Rate	1994	1.6003888495194172	2.182769142646512	0.7171832256419084
1	Deaths	6	China	2	Female	1	<5 years	497	Subarachnoid hemorrhage	3	Rate	1994	2.0679632813770943	2.633782610771443	0.9578345321070403
1	Deaths	6	China	3	Both	1	<5 years	497	Subarachnoid hemorrhage	3	Rate	1994	1.8175152058133965	2.367973998190262	1.057606318145637
1	Deaths	6	China	1	Male	6	5-9 years	497	Subarachnoid hemorrhage	1	Number	1994	318.6405171875629	413.49197596157467	164.35756571263713
1	Deaths	6	China	2	Female	6	5-9 years	497	Subarachnoid hemorrhage	1	Number	1994	251.93210921245722	310.03113649374245	135.7272407880854
1	Deaths	6	China	3	Both	6	5-9 years	497	Subarachnoid hemorrhage	1	Number	1994	570.5726264000205	700.0293756652333	363.97468718248814
1	Deaths	6	China	1	Male	6	5-9 years	497	Subarachnoid hemorrhage	3	Rate	1994	0.5180852959231668	0.6723065686019061	0.267232927001935
1	Deaths	6	China	2	Female	6	5-9 years	497	Subarachnoid hemorrhage	3	Rate	1994	0.45165026082719567	0.5558070549231403	0.2433244571123658
1	Deaths	6	China	3	Both	6	5-9 years	497	Subarachnoid hemorrhage	3	Rate	1994	0.48648870309547676	0.5968677208453329	0.3103366080567097
1	Deaths	6	China	1	Male	7	10-14 years	497	Subarachnoid hemorrhage	1	Number	1994	192.8443406729675	248.47077246404328	106.24030328649586
1	Deaths	6	China	2	Female	7	10-14 years	497	Subarachnoid hemorrhage	1	Number	1994	150.724238339929	184.3852589214127	88.92957883726996
1	Deaths	6	China	3	Both	7	10-14 years	497	Subarachnoid hemorrhage	1	Number	1994	343.5685790128967	418.59485552680405	224.2744815837214
1	Deaths	6	China	1	Male	7	10-14 years	497	Subarachnoid hemorrhage	3	Rate	1994	0.3621532642726808	0.466617278008727	0.19951465777142943
1	Deaths	6	China	2	Female	7	10-14 years	497	Subarachnoid hemorrhage	3	Rate	1994	0.30467190248347364	0.3727138265499036	0.17976102762117843
1	Deaths	6	China	3	Both	7	10-14 years	497	Subarachnoid hemorrhage	3	Rate	1994	0.33446975423005976	0.4075090884395514	0.21833495644712486
1	Deaths	6	China	1	Male	8	15-19 years	497	Subarachnoid hemorrhage	1	Number	1994	592.598705955562	784.4316046092582	284.4238960857497
1	Deaths	6	China	2	Female	8	15-19 years	497	Subarachnoid hemorrhage	1	Number	1994	347.04386690779944	418.152766469073	213.37093616822284
1	Deaths	6	China	3	Both	8	15-19 years	497	Subarachnoid hemorrhage	1	Number	1994	939.6425728633617	1148.6501016887862	599.7845978805086
1	Deaths	6	China	1	Male	8	15-19 years	497	Subarachnoid hemorrhage	3	Rate	1994	1.1170320328352805	1.4786316964766162	0.5361311113889269
1	Deaths	6	China	2	Female	8	15-19 years	497	Subarachnoid hemorrhage	3	Rate	1994	0.6858978388274155	0.8264375376414307	0.421706527449592
1	Deaths	6	China	3	Both	8	15-19 years	497	Subarachnoid hemorrhage	3	Rate	1994	0.9065690933025992	1.1082199884118775	0.5786734177235558
1	Deaths	6	China	1	Male	9	20-24 years	497	Subarachnoid hemorrhage	1	Number	1994	790.0278321471195	1025.3586681042425	396.4301856538701
1	Deaths	6	China	2	Female	9	20-24 years	497	Subarachnoid hemorrhage	1	Number	1994	468.71106221509626	581.7792994981071	295.62339880623995
1	Deaths	6	China	3	Both	9	20-24 years	497	Subarachnoid hemorrhage	1	Number	1994	1258.7388943622163	1521.983146588186	798.6164364237601
1	Deaths	6	China	1	Male	9	20-24 years	497	Subarachnoid hemorrhage	3	Rate	1994	1.2381260597488861	1.6069348900265839	0.6212825975955527
1	Deaths	6	China	2	Female	9	20-24 years	497	Subarachnoid hemorrhage	3	Rate	1994	0.7821141967474964	0.9707853861201812	0.49329165820072246
1	Deaths	6	China	3	Both	9	20-24 years	497	Subarachnoid hemorrhage	3	Rate	1994	1.0172689802137798	1.2300138260340368	0.6454140183492109
1	Deaths	6	China	1	Male	10	25-29 years	497	Subarachnoid hemorrhage	1	Number	1994	978.7544475788131	1265.6594976765582	487.3637565438824
1	Deaths	6	China	2	Female	10	25-29 years	497	Subarachnoid hemorrhage	1	Number	1994	625.0373010660934	772.3826879624879	405.47862783578853
1	Deaths	6	China	3	Both	10	25-29 years	497	Subarachnoid hemorrhage	1	Number	1994	1603.7917486449066	1932.4246902608306	1039.627539160263
1	Deaths	6	China	1	Male	10	25-29 years	497	Subarachnoid hemorrhage	3	Rate	1994	1.443013223726269	1.8660077575125953	0.7185380839877122
1	Deaths	6	China	2	Female	10	25-29 years	497	Subarachnoid hemorrhage	3	Rate	1994	0.9900985814124154	1.2235029851095267	0.6423037689566862
1	Deaths	6	China	3	Both	10	25-29 years	497	Subarachnoid hemorrhage	3	Rate	1994	1.2246805621206605	1.475629836557079	0.7938759132104809
1	Deaths	6	China	1	Male	11	30-34 years	497	Subarachnoid hemorrhage	1	Number	1994	1184.0574793470205	1514.6850614579666	578.5831660255639
1	Deaths	6	China	2	Female	11	30-34 years	497	Subarachnoid hemorrhage	1	Number	1994	813.4758005991017	1004.7511742225986	497.79173027088416
1	Deaths	6	China	3	Both	11	30-34 years	497	Subarachnoid hemorrhage	1	Number	1994	1997.533279946121	2371.488821814104	1286.1901206114367
1	Deaths	6	China	1	Male	11	30-34 years	497	Subarachnoid hemorrhage	3	Rate	1994	2.235035386715493	2.8591303810308606	1.0921377321463852
1	Deaths	6	China	2	Female	11	30-34 years	497	Subarachnoid hemorrhage	3	Rate	1994	1.6424022495233517	2.0285859610563683	1.005038203950139
1	Deaths	6	China	3	Both	11	30-34 years	497	Subarachnoid hemorrhage	3	Rate	1994	1.9486844924483466	2.313495117942863	1.254736913541375
1	Deaths	6	China	1	Male	12	35-39 years	497	Subarachnoid hemorrhage	1	Number	1994	2001.5963494362393	2578.743520049592	994.3211120952171
1	Deaths	6	China	2	Female	12	35-39 years	497	Subarachnoid hemorrhage	1	Number	1994	1515.6082491437837	1885.0905733988593	847.3098891186614
1	Deaths	6	China	3	Both	12	35-39 years	497	Subarachnoid hemorrhage	1	Number	1994	3517.2045985800223	4240.726536672591	2272.7749025029125
1	Deaths	6	China	1	Male	12	35-39 years	497	Subarachnoid hemorrhage	3	Rate	1994	4.281142397371083	5.515581709938537	2.1267176425411467
1	Deaths	6	China	2	Female	12	35-39 years	497	Subarachnoid hemorrhage	3	Rate	1994	3.533419219080619	4.394813280752554	1.975379223767286
1	Deaths	6	China	3	Both	12	35-39 years	497	Subarachnoid hemorrhage	3	Rate	1994	3.923379481924108	4.73045539891238	2.5352401799747364
1	Deaths	6	China	1	Male	13	40-44 years	497	Subarachnoid hemorrhage	1	Number	1994	3551.015264506281	4710.854813858214	1704.4502350323328
1	Deaths	6	China	2	Female	13	40-44 years	497	Subarachnoid hemorrhage	1	Number	1994	2825.3784443297313	3470.786421625666	1513.1393019458997
1	Deaths	6	China	3	Both	13	40-44 years	497	Subarachnoid hemorrhage	1	Number	1994	6376.393708836021	7749.588450001378	3985.3141466658803
1	Deaths	6	China	1	Male	13	40-44 years	497	Subarachnoid hemorrhage	3	Rate	1994	8.215748027294863	10.899191713052028	3.943473235966535
1	Deaths	6	China	2	Female	13	40-44 years	497	Subarachnoid hemorrhage	3	Rate	1994	6.966305312928322	8.557635150623609	3.730824229759787
1	Deaths	6	China	3	Both	13	40-44 years	497	Subarachnoid hemorrhage	3	Rate	1994	7.6108934269494055	9.249945108305633	4.756889650831297
1	Deaths	6	China	1	Male	14	45-49 years	497	Subarachnoid hemorrhage	1	Number	1994	3853.688570821997	5256.714614867294	1640.4693905139852
1	Deaths	6	China	2	Female	14	45-49 years	497	Subarachnoid hemorrhage	1	Number	1994	3131.9151146186896	3873.4652835804877	1549.8379719961752
1	Deaths	6	China	3	Both	14	45-49 years	497	Subarachnoid hemorrhage	1	Number	1994	6985.603685440685	8722.590704436825	4031.777202183192
1	Deaths	6	China	1	Male	14	45-49 years	497	Subarachnoid hemorrhage	3	Rate	1994	11.588224164037113	15.80718996980566	4.9329692013650455
1	Deaths	6	China	2	Female	14	45-49 years	497	Subarachnoid hemorrhage	3	Rate	1994	10.3772150853438	12.834250259755454	5.135197281614531
1	Deaths	6	China	3	Both	14	45-49 years	497	Subarachnoid hemorrhage	3	Rate	1994	11.012066370977971	13.75024294096844	6.355670911587989
1	Deaths	6	China	1	Male	15	50-54 years	497	Subarachnoid hemorrhage	1	Number	1994	5816.903112694295	8068.221272670515	2328.507396454996
1	Deaths	6	China	2	Female	15	50-54 years	497	Subarachnoid hemorrhage	1	Number	1994	5084.467184370956	6295.783522927357	2443.3517716813453
1	Deaths	6	China	3	Both	15	50-54 years	497	Subarachnoid hemorrhage	1	Number	1994	10901.370297065238	13512.007918868343	6013.353879520018
1	Deaths	6	China	1	Male	15	50-54 years	497	Subarachnoid hemorrhage	3	Rate	1994	22.675034868275862	31.45096198757742	9.076820669478138
1	Deaths	6	China	2	Female	15	50-54 years	497	Subarachnoid hemorrhage	3	Rate	1994	21.902906382483383	27.12102411260221	10.525489333300207
1	Deaths	6	China	3	Both	15	50-54 years	497	Subarachnoid hemorrhage	3	Rate	1994	22.308244784379617	27.650577126413086	12.305551198049425
1	Deaths	6	China	1	Male	16	55-59 years	497	Subarachnoid hemorrhage	1	Number	1994	8798.563227664476	12683.672314673973	3124.1249465862998
1	Deaths	6	China	2	Female	16	55-59 years	497	Subarachnoid hemorrhage	1	Number	1994	7689.564182341371	9474.597592118014	3660.307578319837
1	Deaths	6	China	3	Both	16	55-59 years	497	Subarachnoid hemorrhage	1	Number	1994	16488.127410005847	21043.134561931092	8766.95024650729
1	Deaths	6	China	1	Male	16	55-59 years	497	Subarachnoid hemorrhage	3	Rate	1994	37.025498522586126	53.374542910750385	13.146724141335751
1	Deaths	6	China	2	Female	16	55-59 years	497	Subarachnoid hemorrhage	3	Rate	1994	35.897570367428536	44.23072955775301	17.08759374957969
1	Deaths	6	China	3	Both	16	55-59 years	497	Subarachnoid hemorrhage	3	Rate	1994	36.49077430656835	46.5717091400074	19.402615885177585
1	Deaths	6	China	1	Male	17	60-64 years	497	Subarachnoid hemorrhage	1	Number	1994	11131.666902981588	16886.919591398157	3610.233730770755
1	Deaths	6	China	2	Female	17	60-64 years	497	Subarachnoid hemorrhage	1	Number	1994	9637.563840826802	12088.27310299905	4169.250112448112
1	Deaths	6	China	3	Both	17	60-64 years	497	Subarachnoid hemorrhage	1	Number	1994	20769.230743808377	27291.72989265824	9713.049119940104
1	Deaths	6	China	1	Male	17	60-64 years	497	Subarachnoid hemorrhage	3	Rate	1994	54.966042585210616	83.38437984927496	17.826643818722015
1	Deaths	6	China	2	Female	17	60-64 years	497	Subarachnoid hemorrhage	3	Rate	1994	51.01613005011237	63.98887964730397	22.06978957141218
1	Deaths	6	China	3	Both	17	60-64 years	497	Subarachnoid hemorrhage	3	Rate	1994	53.059739554463	69.72295208992735	24.814200532553077
1	Deaths	6	China	1	Male	18	65-69 years	497	Subarachnoid hemorrhage	1	Number	1994	12939.197243991528	19058.478459331713	4156.663366120523
1	Deaths	6	China	2	Female	18	65-69 years	497	Subarachnoid hemorrhage	1	Number	1994	12553.46263001862	15449.72874132117	5212.877895419149
1	Deaths	6	China	3	Both	18	65-69 years	497	Subarachnoid hemorrhage	1	Number	1994	25492.659874010173	33286.501331637	12076.998892137426
1	Deaths	6	China	1	Male	18	65-69 years	497	Subarachnoid hemorrhage	3	Rate	1994	85.42178395829777	125.81995612462642	27.441393260543894
1	Deaths	6	China	2	Female	18	65-69 years	497	Subarachnoid hemorrhage	3	Rate	1994	82.47853947505367	101.5075361616015	34.24955870325674
1	Deaths	6	China	3	Both	18	65-69 years	497	Subarachnoid hemorrhage	3	Rate	1994	83.9466310796584	109.6115376359089	39.76922673264469
1	Deaths	6	China	1	Male	19	70-74 years	497	Subarachnoid hemorrhage	1	Number	1994	15140.639920835958	22980.00599945807	4534.759040532213
1	Deaths	6	China	2	Female	19	70-74 years	497	Subarachnoid hemorrhage	1	Number	1994	16332.025125915137	20722.595656836525	6364.711758787934
1	Deaths	6	China	3	Both	19	70-74 years	497	Subarachnoid hemorrhage	1	Number	1994	31472.665046751095	42289.43133922179	13395.34134124431
1	Deaths	6	China	1	Male	19	70-74 years	497	Subarachnoid hemorrhage	3	Rate	1994	150.1858677159625	227.94757415749177	44.98203014840161
1	Deaths	6	China	2	Female	19	70-74 years	497	Subarachnoid hemorrhage	3	Rate	1994	144.42916182779007	183.25633830087563	56.28511942089686
1	Deaths	6	China	3	Both	19	70-74 years	497	Subarachnoid hemorrhage	3	Rate	1994	147.1424356560045	197.71347359739448	62.626509336479764
1	Deaths	6	China	1	Male	20	75-79 years	497	Subarachnoid hemorrhage	1	Number	1994	13290.429170068519	20193.776987285743	3858.4499059648097
1	Deaths	6	China	2	Female	20	75-79 years	497	Subarachnoid hemorrhage	1	Number	1994	16163.886224890373	20791.639522462166	6204.1194966088315
1	Deaths	6	China	3	Both	20	75-79 years	497	Subarachnoid hemorrhage	1	Number	1994	29454.315394958852	39940.15230125184	12095.364190341948
1	Deaths	6	China	1	Male	20	75-79 years	497	Subarachnoid hemorrhage	3	Rate	1994	233.22301919056179	354.3643006233627	67.70882451947284
1	Deaths	6	China	2	Female	20	75-79 years	497	Subarachnoid hemorrhage	3	Rate	1994	219.77407109577464	282.6958318706126	84.35499856679046
1	Deaths	6	China	3	Both	20	75-79 years	497	Subarachnoid hemorrhage	3	Rate	1994	225.64535907185495	305.9758777806465	92.6608803917976
1	Deaths	6	China	1	Male	22	All ages	497	Subarachnoid hemorrhage	1	Number	1994	96097.15880492929	138457.05008142217	33466.865256073965
1	Deaths	6	China	2	Female	22	All ages	497	Subarachnoid hemorrhage	1	Number	1994	101034.95445645592	125674.2133106933	41842.49648488305
1	Deaths	6	China	3	Both	22	All ages	497	Subarachnoid hemorrhage	1	Number	1994	197132.11326138504	254411.85392777523	92629.26704693463
1	Deaths	6	China	1	Male	22	All ages	497	Subarachnoid hemorrhage	3	Rate	1994	15.156467729598463	21.837480291736078	5.278402291728179
1	Deaths	6	China	2	Female	22	All ages	497	Subarachnoid hemorrhage	3	Rate	1994	17.058814993141034	21.218925329447423	7.064717455723708
1	Deaths	6	China	3	Both	22	All ages	497	Subarachnoid hemorrhage	3	Rate	1994	16.07525076496173	20.746159932070825	7.553506485164619
1	Deaths	6	China	1	Male	27	Age-standardized	497	Subarachnoid hemorrhage	3	Rate	1994	27.280913724309617	39.37880499157483	9.198174416126152
1	Deaths	6	China	2	Female	27	Age-standardized	497	Subarachnoid hemorrhage	3	Rate	1994	24.428446580592823	30.496482471557254	9.86529425581749
1	Deaths	6	China	3	Both	27	Age-standardized	497	Subarachnoid hemorrhage	3	Rate	1994	25.493039607888097	32.874468223622365	11.42194280162632
1	Deaths	6	China	1	Male	30	80-84 years	497	Subarachnoid hemorrhage	1	Number	1994	8669.271301712177	13267.949980036969	2416.1935320345715
1	Deaths	6	China	2	Female	30	80-84 years	497	Subarachnoid hemorrhage	1	Number	1994	13201.976496245157	17745.280997699272	4598.565461145545
1	Deaths	6	China	3	Both	30	80-84 years	497	Subarachnoid hemorrhage	1	Number	1994	21871.247797957327	30303.95450535321	8216.21568569843
1	Deaths	6	China	1	Male	30	80-84 years	497	Subarachnoid hemorrhage	3	Rate	1994	346.20668914678936	529.8545719115526	96.4905046746395
1	Deaths	6	China	2	Female	30	80-84 years	497	Subarachnoid hemorrhage	3	Rate	1994	345.4994747331736	464.3990439947695	120.34576427277992
1	Deaths	6	China	3	Both	30	80-84 years	497	Subarachnoid hemorrhage	3	Rate	1994	345.7794527057753	479.09862758998	129.89650107566064
1	Deaths	6	China	1	Male	31	85-89 years	497	Subarachnoid hemorrhage	1	Number	1994	4802.995567634786	6969.6649305334995	1403.3988412564106
1	Deaths	6	China	2	Female	31	85-89 years	497	Subarachnoid hemorrhage	1	Number	1994	7202.827268738463	9029.373755992176	2627.994179506047
1	Deaths	6	China	3	Both	31	85-89 years	497	Subarachnoid hemorrhage	1	Number	1994	12005.822836373241	15677.884010304791	4915.382533629772
1	Deaths	6	China	1	Male	31	85-89 years	497	Subarachnoid hemorrhage	3	Rate	1994	680.7987873893604	987.9125155124779	198.92423715508386
1	Deaths	6	China	2	Female	31	85-89 years	497	Subarachnoid hemorrhage	3	Rate	1994	509.73599540389347	638.9986386818605	185.98019625157184
1	Deaths	6	China	3	Both	31	85-89 years	497	Subarachnoid hemorrhage	3	Rate	1994	566.7014200082893	740.0308377404709	232.0169387518132
1	Deaths	6	China	1	Male	32	90-94 years	497	Subarachnoid hemorrhage	1	Number	1994	1132.6164949741483	1629.527380488874	386.46038035045353
1	Deaths	6	China	2	Female	32	90-94 years	497	Subarachnoid hemorrhage	1	Number	1994	1791.6133057594413	2270.4667854344348	695.3106050209943
1	Deaths	6	China	3	Both	32	90-94 years	497	Subarachnoid hemorrhage	1	Number	1994	2924.229800733589	3767.212890449271	1311.178643680807
1	Deaths	6	China	1	Male	32	90-94 years	497	Subarachnoid hemorrhage	3	Rate	1994	995.8150035907387	1432.7072062373322	339.7823065036221
1	Deaths	6	China	2	Female	32	90-94 years	497	Subarachnoid hemorrhage	3	Rate	1994	574.2172741027595	727.6912067363658	222.84907071543287
1	Deaths	6	China	3	Both	32	90-94 years	497	Subarachnoid hemorrhage	3	Rate	1994	686.8463671830361	884.8471784129525	307.971106755775
1	Deaths	6	China	1	Male	235	95+ years	497	Subarachnoid hemorrhage	1	Number	1994	40.11859487545743	57.2877484160955	15.610407745699137
1	Deaths	6	China	2	Female	235	95+ years	497	Subarachnoid hemorrhage	1	Number	1994	271.4126130149648	348.1017180633766	135.46640234202138
1	Deaths	6	China	3	Both	235	95+ years	497	Subarachnoid hemorrhage	1	Number	1994	311.53120789042214	400.1321400862413	158.61725013511062
1	Deaths	6	China	1	Male	235	95+ years	497	Subarachnoid hemorrhage	3	Rate	1994	430.30316206837904	614.4556998506444	167.43377565948376
1	Deaths	6	China	2	Female	235	95+ years	497	Subarachnoid hemorrhage	3	Rate	1994	685.7781830962692	879.5485261144794	342.28292575178625
1	Deaths	6	China	3	Both	235	95+ years	497	Subarachnoid hemorrhage	3	Rate	1994	637.0696577020972	818.2552471918372	324.3663385556098
1	Deaths	6	China	1	Male	1	<5 years	494	Stroke	1	Number	1992	3279.3580170376845	3970.5489263992977	2625.4214531191246
1	Deaths	6	China	2	Female	1	<5 years	494	Stroke	1	Number	1992	3117.4386456883603	3937.322596773357	2539.4454716911027
1	Deaths	6	China	3	Both	1	<5 years	494	Stroke	1	Number	1992	6396.796662726043	7840.365996247146	5254.575210167127
1	Deaths	6	China	1	Male	1	<5 years	494	Stroke	3	Rate	1992	5.622064161290154	6.80702768767015	4.500968721065913
1	Deaths	6	China	2	Female	1	<5 years	494	Stroke	3	Rate	1992	6.0992197747041725	7.703309854980952	4.9683852027507305
1	Deaths	6	China	3	Both	1	<5 years	494	Stroke	3	Rate	1992	5.844907025045855	7.163931059028907	4.801231800675881
1	Deaths	6	China	1	Male	6	5-9 years	494	Stroke	1	Number	1992	845.2922880350443	979.6543574381508	737.6117346742865
1	Deaths	6	China	2	Female	6	5-9 years	494	Stroke	1	Number	1992	593.2972044580442	674.4639486315241	510.9571946678735
1	Deaths	6	China	3	Both	6	5-9 years	494	Stroke	1	Number	1992	1438.5894924930885	1632.6494147752885	1278.2051555634334
1	Deaths	6	China	1	Male	6	5-9 years	494	Stroke	3	Rate	1992	1.4409445674530776	1.6699875821814139	1.2573847378156724
1	Deaths	6	China	2	Female	6	5-9 years	494	Stroke	3	Rate	1992	1.1036204516160162	1.2546025870244637	0.9504558688270183
1	Deaths	6	China	3	Both	6	5-9 years	494	Stroke	3	Rate	1992	1.2796386110088693	1.4522567002535884	1.1369752652752876
1	Deaths	6	China	1	Male	7	10-14 years	494	Stroke	1	Number	1992	476.1169748203331	548.0145794196811	405.1411831513331
1	Deaths	6	China	2	Female	7	10-14 years	494	Stroke	1	Number	1992	354.32039591961507	414.3014953833272	298.12941211163707
1	Deaths	6	China	3	Both	7	10-14 years	494	Stroke	1	Number	1992	830.4373707399483	927.7029851188199	729.638768116494
1	Deaths	6	China	1	Male	7	10-14 years	494	Stroke	3	Rate	1992	0.9205247847638309	1.0595316475706535	0.7833001555134168
1	Deaths	6	China	2	Female	7	10-14 years	494	Stroke	3	Rate	1992	0.7345877944991448	0.8589424296657816	0.6180909420977821
1	Deaths	6	China	3	Both	7	10-14 years	494	Stroke	3	Rate	1992	0.8308008541359132	0.9281090417864981	0.7299581318477126
1	Deaths	6	China	1	Male	8	15-19 years	494	Stroke	1	Number	1992	2184.0813772127976	2642.228873947696	1861.2748342153982
1	Deaths	6	China	2	Female	8	15-19 years	494	Stroke	1	Number	1992	1091.3548174290038	1285.7540262883645	933.9739209507221
1	Deaths	6	China	3	Both	8	15-19 years	494	Stroke	1	Number	1992	3275.4361946418003	3778.0170587802	2890.9824998308463
1	Deaths	6	China	1	Male	8	15-19 years	494	Stroke	3	Rate	1992	3.7232650144756056	4.504281950868098	3.172967612315703
1	Deaths	6	China	2	Female	8	15-19 years	494	Stroke	3	Rate	1992	1.9500659335260013	2.2974243440510977	1.6688529678535937
1	Deaths	6	China	3	Both	8	15-19 years	494	Stroke	3	Rate	1992	2.857513409803576	3.2959684653883814	2.5221133216663167
1	Deaths	6	China	1	Male	9	20-24 years	494	Stroke	1	Number	1992	2911.2640009692273	3457.7842349780003	2421.329702823836
1	Deaths	6	China	2	Female	9	20-24 years	494	Stroke	1	Number	1992	1489.155738467033	1868.3524542485618	1187.7241038492864
1	Deaths	6	China	3	Both	9	20-24 years	494	Stroke	1	Number	1992	4400.419739436264	5138.514328063438	3789.7498522323367
1	Deaths	6	China	1	Male	9	20-24 years	494	Stroke	3	Rate	1992	4.35279780869131	5.169931560974461	3.620268935095514
1	Deaths	6	China	2	Female	9	20-24 years	494	Stroke	3	Rate	1992	2.37924013737507	2.9850868079704256	1.897639573222259
1	Deaths	6	China	3	Both	9	20-24 years	494	Stroke	3	Rate	1992	3.3987386076914414	3.968818446215367	2.9270773923773654
1	Deaths	6	China	1	Male	10	25-29 years	494	Stroke	1	Number	1992	3684.6133960563598	4310.752194627885	3149.4910712256724
1	Deaths	6	China	2	Female	10	25-29 years	494	Stroke	1	Number	1992	2057.9229890106103	2656.257828612615	1605.788522901125
1	Deaths	6	China	3	Both	10	25-29 years	494	Stroke	1	Number	1992	5742.536385066968	6657.464834698011	4959.097276466811
1	Deaths	6	China	1	Male	10	25-29 years	494	Stroke	3	Rate	1992	5.671154957945936	6.634873473348885	4.8475240096301135
1	Deaths	6	China	2	Female	10	25-29 years	494	Stroke	3	Rate	1992	3.3625807110133565	4.340240808653975	2.623807373700573
1	Deaths	6	China	3	Both	10	25-29 years	494	Stroke	3	Rate	1992	4.551361711273873	5.276506496605061	3.9304314249164993
1	Deaths	6	China	1	Male	11	30-34 years	494	Stroke	1	Number	1992	4917.731689908849	5710.031123843744	4245.891896906476
1	Deaths	6	China	2	Female	11	30-34 years	494	Stroke	1	Number	1992	2635.9649193114806	3326.7785299023203	2086.822719569244
1	Deaths	6	China	3	Both	11	30-34 years	494	Stroke	1	Number	1992	7553.6966092203365	8695.019232424731	6550.030003137433
1	Deaths	6	China	1	Male	11	30-34 years	494	Stroke	3	Rate	1992	10.783389316102927	12.520709241177212	9.310208080766168
1	Deaths	6	China	2	Female	11	30-34 years	494	Stroke	3	Rate	1992	6.255432859720462	7.894809062329721	4.952258399483706
1	Deaths	6	China	3	Both	11	30-34 years	494	Stroke	3	Rate	1992	8.608838648447904	9.909587515829818	7.464974350528365
1	Deaths	6	China	1	Male	12	35-39 years	494	Stroke	1	Number	1992	11278.749314171808	13334.892750389758	9506.620407889282
1	Deaths	6	China	2	Female	12	35-39 years	494	Stroke	1	Number	1992	6690.905375622657	8208.030268709392	5420.104250768072
1	Deaths	6	China	3	Both	12	35-39 years	494	Stroke	1	Number	1992	17969.65468979448	20385.089765821078	15579.208073298252
1	Deaths	6	China	1	Male	12	35-39 years	494	Stroke	3	Rate	1992	22.698137498299637	26.83606317884113	19.131782359173492
1	Deaths	6	China	2	Female	12	35-39 years	494	Stroke	3	Rate	1992	14.565777840752126	17.86848545785392	11.799305169975911
1	Deaths	6	China	3	Both	12	35-39 years	494	Stroke	3	Rate	1992	18.79160138568694	21.317520436734533	16.291813786736995
1	Deaths	6	China	1	Male	13	40-44 years	494	Stroke	1	Number	1992	19429.37557933648	22960.627650687606	16452.883729425324
1	Deaths	6	China	2	Female	13	40-44 years	494	Stroke	1	Number	1992	12258.13834601377	14885.857088650757	9973.348994910182
1	Deaths	6	China	3	Both	13	40-44 years	494	Stroke	1	Number	1992	31687.513925350235	35891.90754204254	27720.190746573437
1	Deaths	6	China	1	Male	13	40-44 years	494	Stroke	3	Rate	1992	49.66207414437515	58.68806169985926	42.05407056562791
1	Deaths	6	China	2	Female	13	40-44 years	494	Stroke	3	Rate	1992	33.93149883093902	41.20523264981195	27.607020757062145
1	Deaths	6	China	3	Both	13	40-44 years	494	Stroke	3	Rate	1992	42.11004556460202	47.697331685801785	36.83780615126826
1	Deaths	6	China	1	Male	14	45-49 years	494	Stroke	1	Number	1992	24379.533629075155	29157.85566833822	19868.93101578923
1	Deaths	6	China	2	Female	14	45-49 years	494	Stroke	1	Number	1992	15903.745325131807	19430.295673496563	13082.352030379549
1	Deaths	6	China	3	Both	14	45-49 years	494	Stroke	1	Number	1992	40283.278954206966	46533.08909711203	34701.951894686856
1	Deaths	6	China	1	Male	14	45-49 years	494	Stroke	3	Rate	1992	82.49062747195438	98.6585652708873	67.22854553438833
1	Deaths	6	China	2	Female	14	45-49 years	494	Stroke	3	Rate	1992	59.518608749416096	72.71646662052724	48.959749801063644
1	Deaths	6	China	3	Both	14	45-49 years	494	Stroke	3	Rate	1992	71.58298719093096	82.68883783218322	61.66502435915158
1	Deaths	6	China	1	Male	15	50-54 years	494	Stroke	1	Number	1992	43877.30402441482	53122.16613748076	36268.435037985095
1	Deaths	6	China	2	Female	15	50-54 years	494	Stroke	1	Number	1992	30315.552525642157	36386.56609168589	24976.93916399914
1	Deaths	6	China	3	Both	15	50-54 years	494	Stroke	1	Number	1992	74192.85655005703	85833.41298623905	64190.33246096601
1	Deaths	6	China	1	Male	15	50-54 years	494	Stroke	3	Rate	1992	173.76330169547037	210.37488939903196	143.63058897194904
1	Deaths	6	China	2	Female	15	50-54 years	494	Stroke	3	Rate	1992	134.35061874487346	161.255766797728	110.69127729728758
1	Deaths	6	China	3	Both	15	50-54 years	494	Stroke	3	Rate	1992	155.16422746038984	179.50886157500483	134.24531430477347
1	Deaths	6	China	1	Male	16	55-59 years	494	Stroke	1	Number	1992	70244.49210384946	85563.46865838325	58087.22014525308
1	Deaths	6	China	2	Female	16	55-59 years	494	Stroke	1	Number	1992	49914.78375219143	60652.814458706416	41079.57484327954
1	Deaths	6	China	3	Both	16	55-59 years	494	Stroke	1	Number	1992	120159.27585604099	138823.8302666628	104378.09221630628
1	Deaths	6	China	1	Male	16	55-59 years	494	Stroke	3	Rate	1992	297.5352482830258	362.42197969901525	246.04057841912325
1	Deaths	6	China	2	Female	16	55-59 years	494	Stroke	3	Rate	1992	232.482755674999	282.4961341074711	191.33194704271762
1	Deaths	6	China	3	Both	16	55-59 years	494	Stroke	3	Rate	1992	266.5519944362094	307.95599065681665	231.54424373392473
1	Deaths	6	China	1	Male	17	60-64 years	494	Stroke	1	Number	1992	92914.18718834424	111026.46730427114	77014.45890376721
1	Deaths	6	China	2	Female	17	60-64 years	494	Stroke	1	Number	1992	65172.93078174349	78458.41417772263	53998.56399756507
1	Deaths	6	China	3	Both	17	60-64 years	494	Stroke	1	Number	1992	158087.11797008762	180820.63757391795	137317.19996569614
1	Deaths	6	China	1	Male	17	60-64 years	494	Stroke	3	Rate	1992	483.09163763855213	577.2633817752654	400.4236833956311
1	Deaths	6	China	2	Female	17	60-64 years	494	Stroke	3	Rate	1992	363.12068722197847	437.14273599219473	300.8610389712364
1	Deaths	6	China	3	Both	17	60-64 years	494	Stroke	3	Rate	1992	425.1796645310237	486.3220925977747	369.31839713088704
1	Deaths	6	China	1	Male	18	65-69 years	494	Stroke	1	Number	1992	120020.46397653002	143921.8170189993	100554.15412706598
1	Deaths	6	China	2	Female	18	65-69 years	494	Stroke	1	Number	1992	92468.72734871844	111491.95751960075	78362.35817633252
1	Deaths	6	China	3	Both	18	65-69 years	494	Stroke	1	Number	1992	212489.1913252484	243445.8446517083	187237.23945193144
1	Deaths	6	China	1	Male	18	65-69 years	494	Stroke	3	Rate	1992	841.7852105437431	1009.4216688319711	705.254729055643
1	Deaths	6	China	2	Female	18	65-69 years	494	Stroke	3	Rate	1992	635.0581559310993	765.7061903375205	538.1782155409293
1	Deaths	6	China	3	Both	18	65-69 years	494	Stroke	3	Rate	1992	737.3355507551005	844.7548547095413	649.7115086754553
1	Deaths	6	China	1	Male	19	70-74 years	494	Stroke	1	Number	1992	144717.89796510377	168585.3882036249	123292.68867457079
1	Deaths	6	China	2	Female	19	70-74 years	494	Stroke	1	Number	1992	125983.2749556739	153789.36574537298	106879.62332285491
1	Deaths	6	China	3	Both	19	70-74 years	494	Stroke	1	Number	1992	270701.17292077746	307238.19548691984	238860.18480250178
1	Deaths	6	China	1	Male	19	70-74 years	494	Stroke	3	Rate	1992	1547.1697383646133	1802.3355412610663	1318.1142039867284
1	Deaths	6	China	2	Female	19	70-74 years	494	Stroke	3	Rate	1992	1183.728509794226	1444.99225631355	1004.2321672289036
1	Deaths	6	China	3	Both	19	70-74 years	494	Stroke	3	Rate	1992	1353.7334304006215	1536.4492581948505	1194.5017225819274
1	Deaths	6	China	1	Male	20	75-79 years	494	Stroke	1	Number	1992	135272.6087101409	154633.1530698708	116342.8030192925
1	Deaths	6	China	2	Female	20	75-79 years	494	Stroke	1	Number	1992	136461.7765138513	162099.0770355002	117001.6531631658
1	Deaths	6	China	3	Both	20	75-79 years	494	Stroke	1	Number	1992	271734.38522399205	305538.891527597	242475.3600933399
1	Deaths	6	China	1	Male	20	75-79 years	494	Stroke	3	Rate	1992	2541.4831071241915	2905.2263431285774	2185.832529796128
1	Deaths	6	China	2	Female	20	75-79 years	494	Stroke	3	Rate	1992	1961.8662294533838	2330.4452952745423	1682.0944149714605
1	Deaths	6	China	3	Both	20	75-79 years	494	Stroke	3	Rate	1992	2213.1274652960474	2488.446620395287	1974.8287602166106
1	Deaths	6	China	1	Male	22	All ages	494	Stroke	1	Number	1992	833850.8854990244	968573.8454595689	716031.2891312664
1	Deaths	6	China	2	Female	22	All ages	494	Stroke	1	Number	1992	748088.6475358594	894775.4877749237	635440.7198994798
1	Deaths	6	China	3	Both	22	All ages	494	Stroke	1	Number	1992	1581939.5330348846	1772004.0717424639	1402594.592967942
1	Deaths	6	China	1	Male	22	All ages	494	Stroke	3	Rate	1992	133.796035079526	155.413086989366	114.89122233324909
1	Deaths	6	China	2	Female	22	All ages	494	Stroke	3	Rate	1992	128.31396063304334	153.47403959670456	108.99231767035488
1	Deaths	6	China	3	Both	22	All ages	494	Stroke	3	Rate	1992	131.14637301647184	146.9031540880769	116.27827096992074
1	Deaths	6	China	1	Male	27	Age-standardized	494	Stroke	3	Rate	1992	278.8814487813774	316.76745661364254	243.89661252124912
1	Deaths	6	China	2	Female	27	Age-standardized	494	Stroke	3	Rate	1992	205.6560116360229	243.45483687740207	174.16575334607234
1	Deaths	6	China	3	Both	27	Age-standardized	494	Stroke	3	Rate	1992	235.26120869463958	261.31951288856703	208.55089554913886
1	Deaths	6	China	1	Male	30	80-84 years	494	Stroke	1	Number	1992	90849.70368661448	102014.44203471318	79538.9314527733
1	Deaths	6	China	2	Female	30	80-84 years	494	Stroke	1	Number	1992	114592.03837991296	134259.49934562235	97476.69727186162
1	Deaths	6	China	3	Both	30	80-84 years	494	Stroke	1	Number	1992	205441.74206652737	228939.91415543735	182003.14053049937
1	Deaths	6	China	1	Male	30	80-84 years	494	Stroke	3	Rate	1992	4033.9600435588013	4529.703084707041	3531.7327230327974
1	Deaths	6	China	2	Female	30	80-84 years	494	Stroke	3	Rate	1992	3281.448416524428	3844.644250680179	2791.3348818380987
1	Deaths	6	China	3	Both	30	80-84 years	494	Stroke	3	Rate	1992	3576.4827684702473	3985.556439288905	3168.446146178077
1	Deaths	6	China	1	Male	31	85-89 years	494	Stroke	1	Number	1992	50606.01156483016	55489.6741691561	45254.0300691193
1	Deaths	6	China	2	Female	31	85-89 years	494	Stroke	1	Number	1992	66606.48644752073	79480.24468308852	55836.59596670393
1	Deaths	6	China	3	Both	31	85-89 years	494	Stroke	1	Number	1992	117212.49801235094	131620.93526211646	103456.67024861409
1	Deaths	6	China	1	Male	31	85-89 years	494	Stroke	3	Rate	1992	7878.011527643038	8638.26804864374	7044.850197295391
1	Deaths	6	China	2	Female	31	85-89 years	494	Stroke	3	Rate	1992	5108.18763632866	6095.502478462305	4282.222714097416
1	Deaths	6	China	3	Both	31	85-89 years	494	Stroke	3	Rate	1992	6022.365853395584	6762.6698479801735	5315.592865750616
1	Deaths	6	China	1	Male	32	90-94 years	494	Stroke	1	Number	1992	11412.028784234082	12420.787383952185	10076.231286347722
1	Deaths	6	China	2	Female	32	90-94 years	494	Stroke	1	Number	1992	17275.91800501399	20673.03668558929	14132.95575310359
1	Deaths	6	China	3	Both	32	90-94 years	494	Stroke	1	Number	1992	28687.94678924806	32647.108495372617	24717.9757990258
1	Deaths	6	China	1	Male	32	90-94 years	494	Stroke	3	Rate	1992	12170.29998151798	13246.085453113177	10745.745542407416
1	Deaths	6	China	2	Female	32	90-94 years	494	Stroke	3	Rate	1992	6673.7674226759445	7986.090158568035	5459.626496479597
1	Deaths	6	China	3	Both	32	90-94 years	494	Stroke	3	Rate	1992	8135.365581160852	9258.109851110747	7009.556000247731
1	Deaths	6	China	1	Male	235	95+ years	494	Stroke	1	Number	1992	550.0712283392666	611.996693997232	454.13070192053164
1	Deaths	6	China	2	Female	235	95+ years	494	Stroke	1	Number	1992	3104.9150685387776	3638.013831911235	2483.537737789179
1	Deaths	6	China	3	Both	235	95+ years	494	Stroke	1	Number	1992	3654.98629687804	4198.324531582421	2947.7010662959497
1	Deaths	6	China	1	Male	235	95+ years	494	Stroke	3	Rate	1992	6517.178767419588	7250.86435058874	5380.486772822857
1	Deaths	6	China	2	Female	235	95+ years	494	Stroke	3	Rate	1992	8772.075674527445	10278.198254718021	7016.546506273401
1	Deaths	6	China	3	Both	235	95+ years	494	Stroke	3	Rate	1992	8337.908145410262	9577.394131096198	6724.4193916395425
1	Deaths	6	China	1	Male	1	<5 years	495	Ischemic stroke	1	Number	1992	224.61609976331374	302.99803382626686	166.75608754102916
1	Deaths	6	China	2	Female	1	<5 years	495	Ischemic stroke	1	Number	1992	233.99721878505449	319.2010760558387	181.4204796971154
1	Deaths	6	China	3	Both	1	<5 years	495	Ischemic stroke	1	Number	1992	458.6133185483684	574.9968933140556	364.6449355510382
1	Deaths	6	China	1	Male	1	<5 years	495	Ischemic stroke	3	Rate	1992	0.38507723705898406	0.519453618075779	0.28588321816971374
1	Deaths	6	China	2	Female	1	<5 years	495	Ischemic stroke	3	Rate	1992	0.4578118854122443	0.6245118946861362	0.3549463207031717
1	Deaths	6	China	3	Both	1	<5 years	495	Ischemic stroke	3	Rate	1992	0.419046023923576	0.525388496510163	0.3331848513911303
1	Deaths	6	China	1	Male	6	5-9 years	495	Ischemic stroke	1	Number	1992	51.574317347738244	73.27045255471019	39.433193405254194
1	Deaths	6	China	2	Female	6	5-9 years	495	Ischemic stroke	1	Number	1992	38.38159800692145	49.23751297424488	32.15652903280626
1	Deaths	6	China	3	Both	6	5-9 years	495	Ischemic stroke	1	Number	1992	89.95591535465962	115.09726286461674	74.04067057520189
1	Deaths	6	China	1	Male	6	5-9 years	495	Ischemic stroke	3	Rate	1992	0.08791720148669278	0.12490195646876767	0.06722058939720489
1	Deaths	6	China	2	Female	6	5-9 years	495	Ischemic stroke	3	Rate	1992	0.07139544263458353	0.09158904828267787	0.05981589467627236
1	Deaths	6	China	3	Both	6	5-9 years	495	Ischemic stroke	3	Rate	1992	0.0800166157038863	0.10238007600608744	0.0658598588043503
1	Deaths	6	China	1	Male	7	10-14 years	495	Ischemic stroke	1	Number	1992	30.141914387660844	43.43267958836743	21.648604879513144
1	Deaths	6	China	2	Female	7	10-14 years	495	Ischemic stroke	1	Number	1992	17.342633967704405	21.97064040801775	13.771982852524106
1	Deaths	6	China	3	Both	7	10-14 years	495	Ischemic stroke	1	Number	1992	47.48454835536527	62.58481570833892	37.54777692650938
1	Deaths	6	China	1	Male	7	10-14 years	495	Ischemic stroke	3	Rate	1992	0.05827639156226617	0.08397276330020675	0.041855422933977676
1	Deaths	6	China	2	Female	7	10-14 years	495	Ischemic stroke	3	Rate	1992	0.03595527489767257	0.04555019825819199	0.028552492676179195
1	Deaths	6	China	3	Both	7	10-14 years	495	Ischemic stroke	3	Rate	1992	0.04750533239700432	0.06261220915443258	0.03756421163182139
1	Deaths	6	China	1	Male	8	15-19 years	495	Ischemic stroke	1	Number	1992	134.08934805150176	185.46786109279066	102.41796488374023
1	Deaths	6	China	2	Female	8	15-19 years	495	Ischemic stroke	1	Number	1992	81.64546417129405	110.56924965134512	66.23054684439867
1	Deaths	6	China	3	Both	8	15-19 years	495	Ischemic stroke	1	Number	1992	215.73481222279585	279.8513681596681	175.64580535653906
1	Deaths	6	China	1	Male	8	15-19 years	495	Ischemic stroke	3	Rate	1992	0.22858588678189035	0.3161722844767102	0.17459478821803454
1	Deaths	6	China	2	Female	8	15-19 years	495	Ischemic stroke	3	Rate	1992	0.14588659505112375	0.19756849339664584	0.11834275260205349
1	Deaths	6	China	3	Both	8	15-19 years	495	Ischemic stroke	3	Rate	1992	0.1882085567401847	0.24414428788944306	0.1532346271935082
1	Deaths	6	China	1	Male	9	20-24 years	495	Ischemic stroke	1	Number	1992	207.57518994098854	285.08646712687306	154.92589665444322
1	Deaths	6	China	2	Female	9	20-24 years	495	Ischemic stroke	1	Number	1992	133.18086514195363	184.1964945829514	101.28098118639205
1	Deaths	6	China	3	Both	9	20-24 years	495	Ischemic stroke	1	Number	1992	340.7560550829421	451.6114454347062	273.9632308598809
1	Deaths	6	China	1	Male	9	20-24 years	495	Ischemic stroke	3	Rate	1992	0.31035757375937395	0.42624913061277425	0.23163859520898353
1	Deaths	6	China	2	Female	9	20-24 years	495	Ischemic stroke	3	Rate	1992	0.2127845004326169	0.29429272020043296	0.16181771279305854
1	Deaths	6	China	3	Both	9	20-24 years	495	Ischemic stroke	3	Rate	1992	0.26318870216762447	0.3488097377435431	0.21160013474774747
1	Deaths	6	China	1	Male	10	25-29 years	495	Ischemic stroke	1	Number	1992	275.6985371406642	372.2090122509391	215.2151744749587
1	Deaths	6	China	2	Female	10	25-29 years	495	Ischemic stroke	1	Number	1992	212.1375817986141	290.2688201030683	161.5389308701523
1	Deaths	6	China	3	Both	10	25-29 years	495	Ischemic stroke	1	Number	1992	487.8361189392787	631.0271663247338	386.3795282014987
1	Deaths	6	China	1	Male	10	25-29 years	495	Ischemic stroke	3	Rate	1992	0.42434007526465795	0.572883708092231	0.3312473989958306
1	Deaths	6	China	2	Female	10	25-29 years	495	Ischemic stroke	3	Rate	1992	0.3466260615417822	0.47429001993725867	0.26394947523417484
1	Deaths	6	China	3	Both	10	25-29 years	495	Ischemic stroke	3	Rate	1992	0.3866442429325225	0.5001331625956347	0.30623279902054273
1	Deaths	6	China	1	Male	11	30-34 years	495	Ischemic stroke	1	Number	1992	446.12878565109816	567.1205030118114	350.6139757744911
1	Deaths	6	China	2	Female	11	30-34 years	495	Ischemic stroke	1	Number	1992	286.7353668261216	378.643269718641	221.57908736450358
1	Deaths	6	China	3	Both	11	30-34 years	495	Ischemic stroke	1	Number	1992	732.8641524772204	907.2764645971235	603.5924249579467
1	Deaths	6	China	1	Male	11	30-34 years	495	Ischemic stroke	3	Rate	1992	0.978251902328814	1.2435573062412904	0.7688111590555464
1	Deaths	6	China	2	Female	11	30-34 years	495	Ischemic stroke	3	Rate	1992	0.6804543651349603	0.8985618640663331	0.5258313925091356
1	Deaths	6	China	3	Both	11	30-34 years	495	Ischemic stroke	3	Rate	1992	0.8352346627486683	1.0340098493917502	0.687905546741928
1	Deaths	6	China	1	Male	12	35-39 years	495	Ischemic stroke	1	Number	1992	1047.1898318667488	1340.7837393086586	831.2143864376256
1	Deaths	6	China	2	Female	12	35-39 years	495	Ischemic stroke	1	Number	1992	769.4289721770874	1001.0073841454428	608.8137919523818
1	Deaths	6	China	3	Both	12	35-39 years	495	Ischemic stroke	1	Number	1992	1816.6188040438356	2203.2244865551206	1519.940231969777
1	Deaths	6	China	1	Male	12	35-39 years	495	Ischemic stroke	3	Rate	1992	2.1074374585723383	2.6982862037790545	1.6727934905175599
1	Deaths	6	China	2	Female	12	35-39 years	495	Ischemic stroke	3	Rate	1992	1.6750097100165253	2.179144727937225	1.3253582201704714
1	Deaths	6	China	3	Both	12	35-39 years	495	Ischemic stroke	3	Rate	1992	1.899712433245739	2.3040017757292897	1.5894635407471638
1	Deaths	6	China	1	Male	13	40-44 years	495	Ischemic stroke	1	Number	1992	2240.78455549723	2826.5453469610243	1786.4521247316827
1	Deaths	6	China	2	Female	13	40-44 years	495	Ischemic stroke	1	Number	1992	1381.949985285292	1740.710193083354	1109.1851126460776
1	Deaths	6	China	3	Both	13	40-44 years	495	Ischemic stroke	1	Number	1992	3622.7345407825223	4402.629614047992	3012.4756199092
1	Deaths	6	China	1	Male	13	40-44 years	495	Ischemic stroke	3	Rate	1992	5.727513387255986	7.224735762610172	4.566225893957995
1	Deaths	6	China	2	Female	13	40-44 years	495	Ischemic stroke	3	Rate	1992	3.825347127475744	4.818423827042121	3.0703123337879696
1	Deaths	6	China	3	Both	13	40-44 years	495	Ischemic stroke	3	Rate	1992	4.814310044650279	5.8507251180506685	4.003327175349775
1	Deaths	6	China	1	Male	14	45-49 years	495	Ischemic stroke	1	Number	1992	3406.2023056521757	4395.541218579354	2648.2684007257103
1	Deaths	6	China	2	Female	14	45-49 years	495	Ischemic stroke	1	Number	1992	2077.8532509148695	2624.5231335894405	1643.0446834422698
1	Deaths	6	China	3	Both	14	45-49 years	495	Ischemic stroke	1	Number	1992	5484.055556567054	6734.511183955465	4530.6000744215835
1	Deaths	6	China	1	Male	14	45-49 years	495	Ischemic stroke	3	Rate	1992	11.525231358592045	14.87276002552495	8.9606850325258
1	Deaths	6	China	2	Female	14	45-49 years	495	Ischemic stroke	3	Rate	1992	7.776214479772508	9.822086706522802	6.148975079289891
1	Deaths	6	China	3	Both	14	45-49 years	495	Ischemic stroke	3	Rate	1992	9.745112335724981	11.967159584160905	8.050831399877428
1	Deaths	6	China	1	Male	15	50-54 years	495	Ischemic stroke	1	Number	1992	7508.277492415763	9729.87654187429	5819.933863441408
1	Deaths	6	China	2	Female	15	50-54 years	495	Ischemic stroke	1	Number	1992	4523.976078863877	5739.773423111103	3648.293543537016
1	Deaths	6	China	3	Both	15	50-54 years	495	Ischemic stroke	1	Number	1992	12032.25357127964	14734.276866774915	9928.593669275968
1	Deaths	6	China	1	Male	15	50-54 years	495	Ischemic stroke	3	Rate	1992	29.734349366633595	38.53234629148184	23.048155447247556
1	Deaths	6	China	2	Female	15	50-54 years	495	Ischemic stroke	3	Rate	1992	20.04908156855351	25.437178167809805	16.168285058388257
1	Deaths	6	China	3	Both	15	50-54 years	495	Ischemic stroke	3	Rate	1992	25.163815181256673	30.814727906831965	20.764297778748062
1	Deaths	6	China	1	Male	16	55-59 years	495	Ischemic stroke	1	Number	1992	13590.842954834105	17338.434506758982	10437.291110715596
1	Deaths	6	China	2	Female	16	55-59 years	495	Ischemic stroke	1	Number	1992	9006.326295098952	11325.304200456518	7272.489869574033
1	Deaths	6	China	3	Both	16	55-59 years	495	Ischemic stroke	1	Number	1992	22597.169249933042	27504.05206326852	18840.734768282313
1	Deaths	6	China	1	Male	16	55-59 years	495	Ischemic stroke	3	Rate	1992	57.56685986089686	73.44056823958175	44.209330995487434
1	Deaths	6	China	2	Female	16	55-59 years	495	Ischemic stroke	3	Rate	1992	41.94780380073033	52.74865944429094	33.8722991146457
1	Deaths	6	China	3	Both	16	55-59 years	495	Ischemic stroke	3	Rate	1992	50.1278031951407	61.012850487921725	41.794821026934535
1	Deaths	6	China	1	Male	17	60-64 years	495	Ischemic stroke	1	Number	1992	22923.9070885063	28715.79503366901	18015.163258959274
1	Deaths	6	China	2	Female	17	60-64 years	495	Ischemic stroke	1	Number	1992	15058.031641405654	18927.380339112675	12264.240444504021
1	Deaths	6	China	3	Both	17	60-64 years	495	Ischemic stroke	1	Number	1992	37981.93872991197	46460.996974702124	31894.415444221766
1	Deaths	6	China	1	Male	17	60-64 years	495	Ischemic stroke	3	Rate	1992	119.18898665078991	149.30293067933587	93.66680142672863
1	Deaths	6	China	2	Female	17	60-64 years	495	Ischemic stroke	3	Rate	1992	83.89806522816696	105.45671759134133	68.3320416167534
1	Deaths	6	China	3	Both	17	60-64 years	495	Ischemic stroke	3	Rate	1992	102.15347192601455	124.95813296576485	85.78091012800441
1	Deaths	6	China	1	Male	18	65-69 years	495	Ischemic stroke	1	Number	1992	33836.5804924677	42113.090951772	26773.501425843442
1	Deaths	6	China	2	Female	18	65-69 years	495	Ischemic stroke	1	Number	1992	24519.89257481277	30585.238536622914	20143.63121779572
1	Deaths	6	China	3	Both	18	65-69 years	495	Ischemic stroke	1	Number	1992	58356.473067280516	70354.1450247269	49244.34390971858
1	Deaths	6	China	1	Male	18	65-69 years	495	Ischemic stroke	3	Rate	1992	237.318971200629	295.3677727859599	187.78078994223887
1	Deaths	6	China	2	Female	18	65-69 years	495	Ischemic stroke	3	Rate	1992	168.39809748290057	210.0537742942099	138.3427420460412
1	Deaths	6	China	3	Both	18	65-69 years	495	Ischemic stroke	3	Rate	1992	202.49642789278093	244.1282398703704	170.87742304345423
1	Deaths	6	China	1	Male	19	70-74 years	495	Ischemic stroke	1	Number	1992	47664.75262334134	59067.99612343846	38876.9915473409
1	Deaths	6	China	2	Female	19	70-74 years	495	Ischemic stroke	1	Number	1992	39939.254836051696	49721.95499966497	32953.567832390756
1	Deaths	6	China	3	Both	19	70-74 years	495	Ischemic stroke	1	Number	1992	87604.00745939292	104919.46264300858	75191.69563494997
1	Deaths	6	China	1	Male	19	70-74 years	495	Ischemic stroke	3	Rate	1992	509.5808043262996	631.4921470878394	415.6314159234586
1	Deaths	6	China	2	Female	19	70-74 years	495	Ischemic stroke	3	Rate	1992	375.2659599141658	467.1834076111881	309.62901826741285
1	Deaths	6	China	3	Both	19	70-74 years	495	Ischemic stroke	3	Rate	1992	438.0936818827618	524.6855140929762	376.0216883113749
1	Deaths	6	China	1	Male	20	75-79 years	495	Ischemic stroke	1	Number	1992	46951.26227873561	56857.689805696304	38441.596981625305
1	Deaths	6	China	2	Female	20	75-79 years	495	Ischemic stroke	1	Number	1992	44904.83497052433	54516.78255444725	37686.00853638787
1	Deaths	6	China	3	Both	20	75-79 years	495	Ischemic stroke	1	Number	1992	91856.09724925984	107768.18751720946	79180.63510850567
1	Deaths	6	China	1	Male	20	75-79 years	495	Ischemic stroke	3	Rate	1992	882.1138372163157	1068.2344306741495	722.2354198034536
1	Deaths	6	China	2	Female	20	75-79 years	495	Ischemic stroke	3	Rate	1992	645.5820927914349	783.7699124572611	541.7993914429712
1	Deaths	6	China	3	Both	20	75-79 years	495	Ischemic stroke	3	Rate	1992	748.1175100812859	877.7127542504787	644.88282605004
1	Deaths	6	China	1	Male	22	All ages	495	Ischemic stroke	1	Number	1992	238550.55881699105	291278.14760081144	195287.13825461967
1	Deaths	6	China	2	Female	22	All ages	495	Ischemic stroke	1	Number	1992	215887.979096157	264237.96417461033	181008.35245545642
1	Deaths	6	China	3	Both	22	All ages	495	Ischemic stroke	1	Number	1992	454438.53791314806	537194.8006619831	390441.4624529827
1	Deaths	6	China	1	Male	22	All ages	495	Ischemic stroke	3	Rate	1992	38.27677045233047	46.737206774055856	31.33491281820541
1	Deaths	6	China	2	Female	22	All ages	495	Ischemic stroke	3	Rate	1992	37.029624419696475	45.32272992584238	31.046987128765547
1	Deaths	6	China	3	Both	22	All ages	495	Ischemic stroke	3	Rate	1992	37.67398485318947	44.53466661583966	32.36848223757392
1	Deaths	6	China	1	Male	27	Age-standardized	495	Ischemic stroke	3	Rate	1992	91.51714666371146	109.85597571146772	76.32227719268933
1	Deaths	6	China	2	Female	27	Age-standardized	495	Ischemic stroke	3	Rate	1992	63.8573217096146	77.22190355995173	53.542445671563414
1	Deaths	6	China	3	Both	27	Age-standardized	495	Ischemic stroke	3	Rate	1992	74.62915525877396	87.4335456151119	64.29288240274069
1	Deaths	6	China	1	Male	30	80-84 years	495	Ischemic stroke	1	Number	1992	33602.53410190098	40265.06148081064	28021.97701515577
1	Deaths	6	China	2	Female	30	80-84 years	495	Ischemic stroke	1	Number	1992	40821.38395364263	50336.90563876686	33566.83847361205
1	Deaths	6	China	3	Both	30	80-84 years	495	Ischemic stroke	1	Number	1992	74423.91805554365	86738.83662697402	63487.769347985115
1	Deaths	6	China	1	Male	30	80-84 years	495	Ischemic stroke	3	Rate	1992	1492.038767643909	1787.8720851453943	1244.2477083974943
1	Deaths	6	China	2	Female	30	80-84 years	495	Ischemic stroke	3	Rate	1992	1168.9578755106345	1441.4435909888252	961.2172932275327
1	Deaths	6	China	3	Both	30	80-84 years	495	Ischemic stroke	3	Rate	1992	1295.6269636844236	1510.0142329063337	1105.2423465536676
1	Deaths	6	China	1	Male	31	85-89 years	495	Ischemic stroke	1	Number	1992	19530.19317233142	23116.65607562438	16470.9498276904
1	Deaths	6	China	2	Female	31	85-89 years	495	Ischemic stroke	1	Number	1992	23867.1347111446	29367.949021028217	19500.607408331784
1	Deaths	6	China	3	Both	31	85-89 years	495	Ischemic stroke	1	Number	1992	43397.32788347601	51019.02507370847	37104.49630135042
1	Deaths	6	China	1	Male	31	85-89 years	495	Ischemic stroke	3	Rate	1992	3040.332209378263	3598.64920022451	2564.089296931548
1	Deaths	6	China	2	Female	31	85-89 years	495	Ischemic stroke	3	Rate	1992	1830.4193622661392	2252.288059237966	1495.5414551497802
1	Deaths	6	China	3	Both	31	85-89 years	495	Ischemic stroke	3	Rate	1992	2229.750154685032	2621.352156875448	1906.4251280537474
1	Deaths	6	China	1	Male	32	90-94 years	495	Ischemic stroke	1	Number	1992	4648.858777678127	5362.899606518602	3947.10506681385
1	Deaths	6	China	2	Female	32	90-94 years	495	Ischemic stroke	1	Number	1992	6711.167193546376	8239.536196337269	5420.977825564103
1	Deaths	6	China	3	Both	32	90-94 years	495	Ischemic stroke	1	Number	1992	11360.025971224504	13301.679128871356	9537.014415739943
1	Deaths	6	China	1	Male	32	90-94 years	495	Ischemic stroke	3	Rate	1992	4957.751769275177	5719.236974959711	4209.370097984565
1	Deaths	6	China	2	Female	32	90-94 years	495	Ischemic stroke	3	Rate	1992	2592.555079933946	3182.971129471416	2094.1489303664416
1	Deaths	6	China	3	Both	32	90-94 years	495	Ischemic stroke	3	Rate	1992	3221.4910661375898	3772.1076154959665	2704.519057945423
1	Deaths	6	China	1	Male	235	95+ years	495	Ischemic stroke	1	Number	1992	229.34894948079918	266.3871113880661	187.7496889660402
1	Deaths	6	China	2	Female	235	95+ years	495	Ischemic stroke	1	Number	1992	1303.3239039913196	1565.3116414146668	1024.6517137613782
1	Deaths	6	China	3	Both	235	95+ years	495	Ischemic stroke	1	Number	1992	1532.672853472119	1810.7487702709377	1223.734792863217
1	Deaths	6	China	1	Male	235	95+ years	495	Ischemic stroke	3	Rate	1992	2717.299191231947	3156.1229470118296	2224.4360793297724
1	Deaths	6	China	2	Female	235	95+ years	495	Ischemic stroke	3	Rate	1992	3682.1799185679183	4422.3535490039285	2894.868997939805
1	Deaths	6	China	3	Both	235	95+ years	495	Ischemic stroke	3	Rate	1992	3496.39764179964	4130.756094442738	2791.635171368912
1	Deaths	6	China	1	Male	1	<5 years	496	Intracerebral hemorrhage	1	Number	1992	2004.5624264420767	2578.6875657182145	1573.377780066342
1	Deaths	6	China	2	Female	1	<5 years	496	Intracerebral hemorrhage	1	Number	1992	1679.0731806755957	2230.5181158412847	1350.1188587517001
1	Deaths	6	China	3	Both	1	<5 years	496	Intracerebral hemorrhage	1	Number	1992	3683.6356071176724	4508.235901241855	3045.4199938780203
1	Deaths	6	China	1	Male	1	<5 years	496	Intracerebral hemorrhage	3	Rate	1992	3.436580732636523	4.42084910249747	2.697366613686083
1	Deaths	6	China	2	Female	1	<5 years	496	Intracerebral hemorrhage	3	Rate	1992	3.2850803209603177	4.363973680377295	2.6414863538336286
1	Deaths	6	China	3	Both	1	<5 years	496	Intracerebral hemorrhage	3	Rate	1992	3.3658264867490293	4.119283616325408	2.7826735247274605
1	Deaths	6	China	1	Male	6	5-9 years	496	Intracerebral hemorrhage	1	Number	1992	461.93418591808	638.6630450339279	366.71614075646914
1	Deaths	6	China	2	Female	6	5-9 years	496	Intracerebral hemorrhage	1	Number	1992	299.30947538841207	403.63874187525875	254.75006674116827
1	Deaths	6	China	3	Both	6	5-9 years	496	Intracerebral hemorrhage	1	Number	1992	761.2436613064921	969.7781056201077	636.043212370927
1	Deaths	6	China	1	Male	6	5-9 years	496	Intracerebral hemorrhage	3	Rate	1992	0.7874454376802761	1.0887098559883295	0.6251300742950645
1	Deaths	6	China	2	Female	6	5-9 years	496	Intracerebral hemorrhage	3	Rate	1992	0.5567598429910888	0.7508276918395549	0.4738727598808031
1	Deaths	6	China	3	Both	6	5-9 years	496	Intracerebral hemorrhage	3	Rate	1992	0.677133252033834	0.8626265620166077	0.5657662989109202
1	Deaths	6	China	1	Male	7	10-14 years	496	Intracerebral hemorrhage	1	Number	1992	245.15517507486675	336.8718734464618	186.18181312769676
1	Deaths	6	China	2	Female	7	10-14 years	496	Intracerebral hemorrhage	1	Number	1992	185.33743341345237	255.81478787999816	153.95908351675493
1	Deaths	6	China	3	Both	7	10-14 years	496	Intracerebral hemorrhage	1	Number	1992	430.4926084883188	554.6120937541011	354.4325205258226
1	Deaths	6	China	1	Male	7	10-14 years	496	Intracerebral hemorrhage	3	Rate	1992	0.47398313167618067	0.651308239775133	0.35996400573826703
1	Deaths	6	China	2	Female	7	10-14 years	496	Intracerebral hemorrhage	3	Rate	1992	0.3842471898801095	0.5303629793630835	0.31919264289076066
1	Deaths	6	China	3	Both	7	10-14 years	496	Intracerebral hemorrhage	3	Rate	1992	0.4306810356000845	0.554854848107872	0.35458765604927145
1	Deaths	6	China	1	Male	8	15-19 years	496	Intracerebral hemorrhage	1	Number	1992	1338.5766145676678	1793.4876078116308	1063.6367218352063
1	Deaths	6	China	2	Female	8	15-19 years	496	Intracerebral hemorrhage	1	Number	1992	600.7874570160665	856.6867041911927	499.9375461581109
1	Deaths	6	China	3	Both	8	15-19 years	496	Intracerebral hemorrhage	1	Number	1992	1939.3640715837341	2475.578837974089	1626.4619545232063
1	Deaths	6	China	1	Male	8	15-19 years	496	Intracerebral hemorrhage	3	Rate	1992	2.2819092412092896	3.057408818980095	1.8132114653961922
1	Deaths	6	China	2	Female	8	15-19 years	496	Intracerebral hemorrhage	3	Rate	1992	1.0735052748259526	1.5307538216429681	0.8933035911732123
1	Deaths	6	China	3	Both	8	15-19 years	496	Intracerebral hemorrhage	3	Rate	1992	1.6919147593555344	2.1597122661430825	1.4189367673192184
1	Deaths	6	China	1	Male	9	20-24 years	496	Intracerebral hemorrhage	1	Number	1992	1814.56406582688	2403.4965726551304	1388.4243297159417
1	Deaths	6	China	2	Female	9	20-24 years	496	Intracerebral hemorrhage	1	Number	1992	849.5598190230832	1234.620977384379	664.4843689443238
1	Deaths	6	China	3	Both	9	20-24 years	496	Intracerebral hemorrhage	1	Number	1992	2664.1238848499634	3450.422761673254	2157.9186013495214
1	Deaths	6	China	1	Male	9	20-24 years	496	Intracerebral hemorrhage	3	Rate	1992	2.713058824906182	3.593605599206153	2.0759128604995007
1	Deaths	6	China	2	Female	9	20-24 years	496	Intracerebral hemorrhage	3	Rate	1992	1.3573508588172198	1.97256721238709	1.0616538219690574
1	Deaths	6	China	3	Both	9	20-24 years	496	Intracerebral hemorrhage	3	Rate	1992	2.0576811393615984	2.664992375127054	1.6667049274716965
1	Deaths	6	China	1	Male	10	25-29 years	496	Intracerebral hemorrhage	1	Number	1992	2413.594583131718	3097.7311322757214	1937.2194670116112
1	Deaths	6	China	2	Female	10	25-29 years	496	Intracerebral hemorrhage	1	Number	1992	1216.8188408782162	1755.331057230795	930.0528435469688
1	Deaths	6	China	3	Both	10	25-29 years	496	Intracerebral hemorrhage	1	Number	1992	3630.413424009931	4658.320398126146	2934.886429631682
1	Deaths	6	China	1	Male	10	25-29 years	496	Intracerebral hemorrhage	3	Rate	1992	3.7148724751554734	4.76785794894837	2.98166201011235
1	Deaths	6	China	2	Female	10	25-29 years	496	Intracerebral hemorrhage	3	Rate	1992	1.9882432846050608	2.868155118537593	1.5196767656683394
1	Deaths	6	China	3	Both	10	25-29 years	496	Intracerebral hemorrhage	3	Rate	1992	2.8773565452891425	3.6920447128573444	2.326102757920472
1	Deaths	6	China	1	Male	11	30-34 years	496	Intracerebral hemorrhage	1	Number	1992	3381.0262097947775	4171.26965237448	2784.7938006141258
1	Deaths	6	China	2	Female	11	30-34 years	496	Intracerebral hemorrhage	1	Number	1992	1615.7022089621555	2217.663421759949	1266.037584398146
1	Deaths	6	China	3	Both	11	30-34 years	496	Intracerebral hemorrhage	1	Number	1992	4996.728418756932	6252.095576570961	4167.192721617536
1	Deaths	6	China	1	Male	11	30-34 years	496	Intracerebral hemorrhage	3	Rate	1992	7.413768014830573	9.146579651000238	6.106375380078654
1	Deaths	6	China	2	Female	11	30-34 years	496	Intracerebral hemorrhage	3	Rate	1992	3.8342379351940505	5.262757686434163	3.00444556339312
1	Deaths	6	China	3	Both	11	30-34 years	496	Intracerebral hemorrhage	3	Rate	1992	5.694699026525059	7.125422798643448	4.749289204123159
1	Deaths	6	China	1	Male	12	35-39 years	496	Intracerebral hemorrhage	1	Number	1992	7980.601154128601	9740.39365534923	6488.029796752147
1	Deaths	6	China	2	Female	12	35-39 years	496	Intracerebral hemorrhage	1	Number	1992	4212.621541598375	5607.245652553644	3375.0204304926206
1	Deaths	6	China	3	Both	12	35-39 years	496	Intracerebral hemorrhage	1	Number	1992	12193.22269572698	14896.653519247197	10338.071696360643
1	Deaths	6	China	1	Male	12	35-39 years	496	Intracerebral hemorrhage	3	Rate	1992	16.06071535678964	19.602243858623844	13.056961221285816
1	Deaths	6	China	2	Female	12	35-39 years	496	Intracerebral hemorrhage	3	Rate	1992	9.170673631949036	12.206702962978165	7.347256468109943
1	Deaths	6	China	3	Both	12	35-39 years	496	Intracerebral hemorrhage	3	Rate	1992	12.750950669917035	15.578038629388136	10.810943547234274
1	Deaths	6	China	1	Male	13	40-44 years	496	Intracerebral hemorrhage	1	Number	1992	13767.307628023707	16920.133189862237	11296.748527545038
1	Deaths	6	China	2	Female	13	40-44 years	496	Intracerebral hemorrhage	1	Number	1992	8209.376128098489	10465.229412056486	6576.991041956505
1	Deaths	6	China	3	Both	13	40-44 years	496	Intracerebral hemorrhage	1	Number	1992	21976.683756122184	26342.849068539097	18778.795023812712
1	Deaths	6	China	1	Male	13	40-44 years	496	Intracerebral hemorrhage	3	Rate	1992	35.189656476581646	43.24837437911823	28.87483237299495
1	Deaths	6	China	2	Female	13	40-44 years	496	Intracerebral hemorrhage	3	Rate	1992	22.724204004753812	28.968584750569292	18.20563266230515
1	Deaths	6	China	3	Both	13	40-44 years	496	Intracerebral hemorrhage	3	Rate	1992	29.20516757828691	35.00743470096489	24.955441943599368
1	Deaths	6	China	1	Male	14	45-49 years	496	Intracerebral hemorrhage	1	Number	1992	17313.007584938012	21586.399013121438	13912.14112048745
1	Deaths	6	China	2	Female	14	45-49 years	496	Intracerebral hemorrhage	1	Number	1992	10932.051201958337	13818.787145755816	8806.112963230964
1	Deaths	6	China	3	Both	14	45-49 years	496	Intracerebral hemorrhage	1	Number	1992	28245.058786896327	33856.57425613466	24153.968196834987
1	Deaths	6	China	1	Male	14	45-49 years	496	Intracerebral hemorrhage	3	Rate	1992	58.58031908391433	73.0397728908449	47.073142085816194
1	Deaths	6	China	2	Female	14	45-49 years	496	Intracerebral hemorrhage	3	Rate	1992	40.91240553819347	51.715804592267226	32.956236493139436
1	Deaths	6	China	3	Both	14	45-49 years	496	Intracerebral hemorrhage	3	Rate	1992	50.19118934304972	60.162796679503856	42.921361938031204
1	Deaths	6	China	1	Male	15	50-54 years	496	Intracerebral hemorrhage	1	Number	1992	30216.472053718244	38211.698627375685	24124.46279321692
1	Deaths	6	China	2	Female	15	50-54 years	496	Intracerebral hemorrhage	1	Number	1992	20526.727163627802	26294.73332755574	16707.77904059147
1	Deaths	6	China	3	Both	15	50-54 years	496	Intracerebral hemorrhage	1	Number	1992	50743.19921734604	61337.841465022655	43202.86094064618
1	Deaths	6	China	1	Male	15	50-54 years	496	Intracerebral hemorrhage	3	Rate	1992	119.66354967300225	151.32631925586097	95.53791874373958
1	Deaths	6	China	2	Female	15	50-54 years	496	Intracerebral hemorrhage	3	Rate	1992	90.96909887781034	116.53139718632669	74.04451725092026
1	Deaths	6	China	3	Both	15	50-54 years	496	Intracerebral hemorrhage	3	Rate	1992	106.12247150931543	128.27971893206194	90.35288373633679
1	Deaths	6	China	1	Male	16	55-59 years	496	Intracerebral hemorrhage	1	Number	1992	47406.487389173795	59182.98955715141	38223.89958746945
1	Deaths	6	China	2	Female	16	55-59 years	496	Intracerebral hemorrhage	1	Number	1992	32669.1126475128	41260.220027144474	26617.12927547442
1	Deaths	6	China	3	Both	16	55-59 years	496	Intracerebral hemorrhage	1	Number	1992	80075.60003668666	95923.52658347043	68355.44382960038
1	Deaths	6	China	1	Male	16	55-59 years	496	Intracerebral hemorrhage	3	Rate	1992	200.8000993830375	250.68193910471433	161.9053268587862
1	Deaths	6	China	2	Female	16	55-59 years	496	Intracerebral hemorrhage	3	Rate	1992	152.15943579876367	192.17331881651583	123.97175940581546
1	Deaths	6	China	3	Both	16	55-59 years	496	Intracerebral hemorrhage	3	Rate	1992	177.63348475091493	212.78929272852608	151.63440153535396
1	Deaths	6	China	1	Male	17	60-64 years	496	Intracerebral hemorrhage	1	Number	1992	58819.02933127216	71795.8333507731	47124.59872954118
1	Deaths	6	China	2	Female	17	60-64 years	496	Intracerebral hemorrhage	1	Number	1992	40368.714391300484	52005.133324708855	32961.69783462111
1	Deaths	6	China	3	Both	17	60-64 years	496	Intracerebral hemorrhage	1	Number	1992	99187.74372257254	120309.84299569651	84946.86318772353
1	Deaths	6	China	1	Male	17	60-64 years	496	Intracerebral hemorrhage	3	Rate	1992	305.81961769040663	373.29032044097374	245.0163991336039
1	Deaths	6	China	2	Female	17	60-64 years	496	Intracerebral hemorrhage	3	Rate	1992	224.92030258892498	289.75434318244294	183.6510070383953
1	Deaths	6	China	3	Both	17	60-64 years	496	Intracerebral hemorrhage	3	Rate	1992	266.76817278389655	323.5766414210255	228.46693175817822
1	Deaths	6	China	1	Male	18	65-69 years	496	Intracerebral hemorrhage	1	Number	1992	73329.01991235711	89221.51386064965	59602.98040161885
1	Deaths	6	China	2	Female	18	65-69 years	496	Intracerebral hemorrhage	1	Number	1992	55067.88137443548	70145.08801332401	45601.65431183583
1	Deaths	6	China	3	Both	18	65-69 years	496	Intracerebral hemorrhage	1	Number	1992	128396.90128679255	153927.5306553101	110972.52139746181
1	Deaths	6	China	1	Male	18	65-69 years	496	Intracerebral hemorrhage	3	Rate	1992	514.3063309433677	625.7712088573937	418.0362726828204
1	Deaths	6	China	2	Female	18	65-69 years	496	Intracerebral hemorrhage	3	Rate	1992	378.19604745718556	481.7435204160791	313.1837468192784
1	Deaths	6	China	3	Both	18	65-69 years	496	Intracerebral hemorrhage	3	Rate	1992	445.53607331789215	534.1271237574706	385.07363444211694
1	Deaths	6	China	1	Male	19	70-74 years	496	Intracerebral hemorrhage	1	Number	1992	82386.66494420063	98814.56484234541	68126.71025132683
1	Deaths	6	China	2	Female	19	70-74 years	496	Intracerebral hemorrhage	1	Number	1992	69799.60916760328	93046.73401269437	58567.30346590948
1	Deaths	6	China	3	Both	19	70-74 years	496	Intracerebral hemorrhage	1	Number	1992	152186.27411180397	183401.85397537478	132924.86790382458
1	Deaths	6	China	1	Male	19	70-74 years	496	Intracerebral hemorrhage	3	Rate	1992	880.7905355092165	1056.4201566181516	728.3382771397314
1	Deaths	6	China	2	Female	19	70-74 years	496	Intracerebral hemorrhage	3	Rate	1992	655.8313980427713	874.2594747820214	550.2935757048673
1	Deaths	6	China	3	Both	19	70-74 years	496	Intracerebral hemorrhage	3	Rate	1992	761.0593064314297	917.1634472251724	664.7360832295169
1	Deaths	6	China	1	Male	20	75-79 years	496	Intracerebral hemorrhage	1	Number	1992	75454.47524548939	88586.01630052559	63840.47398977215
1	Deaths	6	China	2	Female	20	75-79 years	496	Intracerebral hemorrhage	1	Number	1992	75507.91431739656	99063.09360497101	63830.41303188045
1	Deaths	6	China	3	Both	20	75-79 years	496	Intracerebral hemorrhage	1	Number	1992	150962.38956288598	178431.72397895026	131282.85624249728
1	Deaths	6	China	1	Male	20	75-79 years	496	Intracerebral hemorrhage	3	Rate	1992	1417.628269476519	1664.341850888959	1199.4260164189755
1	Deaths	6	China	2	Female	20	75-79 years	496	Intracerebral hemorrhage	3	Rate	1992	1085.5525330254216	1424.197624373191	917.6689248699372
1	Deaths	6	China	3	Both	20	75-79 years	496	Intracerebral hemorrhage	3	Rate	1992	1229.505828984229	1453.228485207811	1069.2268283724372
1	Deaths	6	China	1	Male	22	All ages	496	Intracerebral hemorrhage	1	Number	1992	500434.02193807287	601981.3778064889	419738.34501524374
1	Deaths	6	China	2	Female	22	All ages	496	Intracerebral hemorrhage	1	Number	1992	431542.86102294596	551573.4735695494	363628.6759714942
1	Deaths	6	China	3	Both	22	All ages	496	Intracerebral hemorrhage	1	Number	1992	931976.8829610193	1098463.7848059328	813424.6331589054
1	Deaths	6	China	1	Male	22	All ages	496	Intracerebral hemorrhage	3	Rate	1992	80.29743581089346	96.59127662137927	67.3493634299767
1	Deaths	6	China	2	Female	22	All ages	496	Intracerebral hemorrhage	3	Rate	1992	74.01926745334666	94.60720625417795	62.37046340342357
1	Deaths	6	China	3	Both	22	All ages	496	Intracerebral hemorrhage	3	Rate	1992	77.26299607738497	91.06513761045728	67.4347458504864
1	Deaths	6	China	1	Male	27	Age-standardized	496	Intracerebral hemorrhage	3	Rate	1992	159.12777960320167	187.04165080741618	135.77189083080583
1	Deaths	6	China	2	Female	27	Age-standardized	496	Intracerebral hemorrhage	3	Rate	1992	116.16628075967658	146.68793672231214	97.98859244725642
1	Deaths	6	China	3	Both	27	Age-standardized	496	Intracerebral hemorrhage	3	Rate	1992	134.0326025684555	157.91994363235546	116.19935629327502
1	Deaths	6	China	1	Male	30	80-84 years	496	Intracerebral hemorrhage	1	Number	1992	49290.85662904689	57083.91299730536	42038.98386705979
1	Deaths	6	China	2	Female	30	80-84 years	496	Intracerebral hemorrhage	1	Number	1992	61295.8839068112	79001.21481886569	51593.11699333596
1	Deaths	6	China	3	Both	30	80-84 years	496	Intracerebral hemorrhage	1	Number	1992	110586.74053585803	131071.19857959099	95246.12319952062
1	Deaths	6	China	1	Male	30	80-84 years	496	Intracerebral hemorrhage	3	Rate	1992	2188.6405578189765	2534.672264374645	1866.6387925326621
1	Deaths	6	China	2	Female	30	80-84 years	496	Intracerebral hemorrhage	3	Rate	1992	1755.2640133568714	2262.272448731615	1477.4163585436204
1	Deaths	6	China	3	Both	30	80-84 years	496	Intracerebral hemorrhage	3	Rate	1992	1925.1762955734155	2281.7849890060193	1658.1154100434435
1	Deaths	6	China	1	Male	31	85-89 years	496	Intracerebral hemorrhage	1	Number	1992	26690.6440810184	30176.57838935669	23061.42861724981
1	Deaths	6	China	2	Female	31	85-89 years	496	Intracerebral hemorrhage	1	Number	1992	35903.555862631336	45771.8375781745	29440.42064648065
1	Deaths	6	China	3	Both	31	85-89 years	496	Intracerebral hemorrhage	1	Number	1992	62594.19994364972	74616.89878453845	54100.17810838717
1	Deaths	6	China	1	Male	31	85-89 years	496	Intracerebral hemorrhage	3	Rate	1992	4155.024180894194	4697.691540295044	3590.051752208677
1	Deaths	6	China	2	Female	31	85-89 years	496	Intracerebral hemorrhage	3	Rate	1992	2753.517111313642	3510.3358138113745	2257.8460563770655
1	Deaths	6	China	3	Both	31	85-89 years	496	Intracerebral hemorrhage	3	Rate	1992	3216.083427567008	3833.808432944823	2779.6614766135185
1	Deaths	6	China	1	Male	32	90-94 years	496	Intracerebral hemorrhage	1	Number	1992	5837.358269546531	6569.489104115025	5012.600782525969
1	Deaths	6	China	2	Female	32	90-94 years	496	Intracerebral hemorrhage	1	Number	1992	9047.701826711991	11411.085267522929	7225.78514883939
1	Deaths	6	China	3	Both	32	90-94 years	496	Intracerebral hemorrhage	1	Number	1992	14885.060096258534	17635.234851057354	12607.532923086048
1	Deaths	6	China	1	Male	32	90-94 years	496	Intracerebral hemorrhage	3	Rate	1992	6225.220999978738	7005.998200149093	5345.662577999457
1	Deaths	6	China	2	Female	32	90-94 years	496	Intracerebral hemorrhage	3	Rate	1992	3495.1692687862655	4408.155276823467	2791.3543879742983
1	Deaths	6	China	3	Both	32	90-94 years	496	Intracerebral hemorrhage	3	Rate	1992	4221.124867186301	5001.023031622151	3575.26072393119
1	Deaths	6	China	1	Male	235	95+ years	496	Intracerebral hemorrhage	1	Number	1992	282.68445440356794	320.32919711830556	232.30810775452503
1	Deaths	6	China	2	Female	235	95+ years	496	Intracerebral hemorrhage	1	Number	1992	1555.1230779025866	1958.2427973821962	1247.30649237546
1	Deaths	6	China	3	Both	235	95+ years	496	Intracerebral hemorrhage	1	Number	1992	1837.8075323061526	2235.0327780809266	1487.065556463058
1	Deaths	6	China	1	Male	235	95+ years	496	Intracerebral hemorrhage	3	Rate	1992	3349.21193693528	3795.2223902835995	2752.3589480005126
1	Deaths	6	China	2	Female	235	95+ years	496	Intracerebral hemorrhage	3	Rate	1992	4393.568590906906	5532.471461713485	3523.9182711674507
1	Deaths	6	China	3	Both	235	95+ years	496	Intracerebral hemorrhage	3	Rate	1992	4192.483678092189	5098.650580862	3392.3563616594593
1	Deaths	6	China	1	Male	1	<5 years	497	Subarachnoid hemorrhage	1	Number	1992	1050.1794908322952	1481.9548473599732	459.7612695378779
1	Deaths	6	China	2	Female	1	<5 years	497	Subarachnoid hemorrhage	1	Number	1992	1204.3682462277095	1538.8936186035555	537.3639881308385
1	Deaths	6	China	3	Both	1	<5 years	497	Subarachnoid hemorrhage	1	Number	1992	2254.5477370600047	2966.9265408352117	1290.3172007791102
1	Deaths	6	China	1	Male	1	<5 years	497	Subarachnoid hemorrhage	3	Rate	1992	1.8004061915946483	2.540633011920695	0.7882052959112649
1	Deaths	6	China	2	Female	1	<5 years	497	Subarachnoid hemorrhage	3	Rate	1992	2.3563275683316043	3.010821208216699	1.0513442075771153
1	Deaths	6	China	3	Both	1	<5 years	497	Subarachnoid hemorrhage	3	Rate	1992	2.0600345143732453	2.7109521680391424	1.1789938728734473
1	Deaths	6	China	1	Male	6	5-9 years	497	Subarachnoid hemorrhage	1	Number	1992	331.7837847692253	436.210030629651	166.43559775898314
1	Deaths	6	China	2	Female	6	5-9 years	497	Subarachnoid hemorrhage	1	Number	1992	255.60613106270995	309.87925335773264	135.34936732738663
1	Deaths	6	China	3	Both	6	5-9 years	497	Subarachnoid hemorrhage	1	Number	1992	587.3899158319359	724.9259602308297	378.558501080361
1	Deaths	6	China	1	Male	6	5-9 years	497	Subarachnoid hemorrhage	3	Rate	1992	0.5655819282861092	0.7435942369301227	0.2837178024883029
1	Deaths	6	China	2	Female	6	5-9 years	497	Subarachnoid hemorrhage	3	Rate	1992	0.4754651659903429	0.5764211915501772	0.2517698191958289
1	Deaths	6	China	3	Both	6	5-9 years	497	Subarachnoid hemorrhage	3	Rate	1992	0.5224887432711509	0.6448283222383596	0.33673127534705727
1	Deaths	6	China	1	Male	7	10-14 years	497	Subarachnoid hemorrhage	1	Number	1992	200.81988535780604	261.23077858398153	105.83527992554764
1	Deaths	6	China	2	Female	7	10-14 years	497	Subarachnoid hemorrhage	1	Number	1992	151.64032853845836	185.98461555551984	91.4488516898789
1	Deaths	6	China	3	Both	7	10-14 years	497	Subarachnoid hemorrhage	1	Number	1992	352.4602138962646	429.0226034260146	231.83269097004245
1	Deaths	6	China	1	Male	7	10-14 years	497	Subarachnoid hemorrhage	3	Rate	1992	0.38826526152538454	0.5050637111194168	0.20462198036658585
1	Deaths	6	China	2	Female	7	10-14 years	497	Subarachnoid hemorrhage	3	Rate	1992	0.3143853297213623	0.3855889475318157	0.1895945337778073
1	Deaths	6	China	3	Both	7	10-14 years	497	Subarachnoid hemorrhage	3	Rate	1992	0.35261448613882423	0.4292103871148678	0.23193416440654552
1	Deaths	6	China	1	Male	8	15-19 years	497	Subarachnoid hemorrhage	1	Number	1992	711.4154145936269	989.0971511357795	327.5521165631266
1	Deaths	6	China	2	Female	8	15-19 years	497	Subarachnoid hemorrhage	1	Number	1992	408.9218962416426	511.11658949782736	250.44787593490423
1	Deaths	6	China	3	Both	8	15-19 years	497	Subarachnoid hemorrhage	1	Number	1992	1120.3373108352691	1440.429291856878	707.9422155117695
1	Deaths	6	China	1	Male	8	15-19 years	497	Subarachnoid hemorrhage	3	Rate	1992	1.2127698864844254	1.6861417606339197	0.5583873150245274
1	Deaths	6	China	2	Female	8	15-19 years	497	Subarachnoid hemorrhage	3	Rate	1992	0.730674063648925	0.9132786453334605	0.4475078711203605
1	Deaths	6	China	3	Both	8	15-19 years	497	Subarachnoid hemorrhage	3	Rate	1992	0.9773900937078589	1.2566405732733343	0.6176137326381852
1	Deaths	6	China	1	Male	9	20-24 years	497	Subarachnoid hemorrhage	1	Number	1992	889.124745201359	1210.0269905537025	436.5819685328179
1	Deaths	6	China	2	Female	9	20-24 years	497	Subarachnoid hemorrhage	1	Number	1992	506.4150543019965	649.9075514644215	321.35805546200265
1	Deaths	6	China	3	Both	9	20-24 years	497	Subarachnoid hemorrhage	1	Number	1992	1395.5397995033552	1737.8828395162666	878.4734500481838
1	Deaths	6	China	1	Male	9	20-24 years	497	Subarachnoid hemorrhage	3	Rate	1992	1.3293814100257537	1.8091807651885874	0.6527587451056022
1	Deaths	6	China	2	Female	9	20-24 years	497	Subarachnoid hemorrhage	3	Rate	1992	0.809104778125233	1.0383642839257927	0.5134372210196652
1	Deaths	6	China	3	Both	9	20-24 years	497	Subarachnoid hemorrhage	3	Rate	1992	1.0778687661622166	1.342283202980328	0.678503826294798
1	Deaths	6	China	1	Male	10	25-29 years	497	Subarachnoid hemorrhage	1	Number	1992	995.3202757839747	1319.2815200842929	464.4308276990676
1	Deaths	6	China	2	Female	10	25-29 years	497	Subarachnoid hemorrhage	1	Number	1992	628.9665663337818	826.4693096649926	413.10385177065905
1	Deaths	6	China	3	Both	10	25-29 years	497	Subarachnoid hemorrhage	1	Number	1992	1624.2868421177554	1990.3552813588049	1036.3263037971442
1	Deaths	6	China	1	Male	10	25-29 years	497	Subarachnoid hemorrhage	3	Rate	1992	1.5319424075258037	2.0305657960100563	0.714826471061394
1	Deaths	6	China	2	Female	10	25-29 years	497	Subarachnoid hemorrhage	3	Rate	1992	1.0277113648665182	1.3504245658192147	0.6749985548668068
1	Deaths	6	China	3	Both	10	25-29 years	497	Subarachnoid hemorrhage	3	Rate	1992	1.2873609230522078	1.577495763538391	0.8213610751781588
1	Deaths	6	China	1	Male	11	30-34 years	497	Subarachnoid hemorrhage	1	Number	1992	1090.5766944629759	1424.5746242406217	519.5485179214384
1	Deaths	6	China	2	Female	11	30-34 years	497	Subarachnoid hemorrhage	1	Number	1992	733.5273435232052	954.3401514356719	469.2202016838113
1	Deaths	6	China	3	Both	11	30-34 years	497	Subarachnoid hemorrhage	1	Number	1992	1824.1040379861827	2202.9460053808316	1177.1084756777107
1	Deaths	6	China	1	Male	11	30-34 years	497	Subarachnoid hemorrhage	3	Rate	1992	2.3913693989435334	3.1237456111218576	1.139243515226221
1	Deaths	6	China	2	Female	11	30-34 years	497	Subarachnoid hemorrhage	3	Rate	1992	1.7407405593914584	2.26475348700795	1.1135108235143925
1	Deaths	6	China	3	Both	11	30-34 years	497	Subarachnoid hemorrhage	3	Rate	1992	2.0789049591741797	2.51066566380456	1.3415334852687208
1	Deaths	6	China	1	Male	12	35-39 years	497	Subarachnoid hemorrhage	1	Number	1992	2250.958328176468	3030.545667559793	1073.6803048412985
1	Deaths	6	China	2	Female	12	35-39 years	497	Subarachnoid hemorrhage	1	Number	1992	1708.8548618471928	2166.728737390513	954.9828672651237
1	Deaths	6	China	3	Both	12	35-39 years	497	Subarachnoid hemorrhage	1	Number	1992	3959.8131900236667	4848.366162841598	2489.5639596251035
1	Deaths	6	China	1	Male	12	35-39 years	497	Subarachnoid hemorrhage	3	Rate	1992	4.529984682937683	6.098880322724814	2.1607487239637773
1	Deaths	6	China	2	Female	12	35-39 years	497	Subarachnoid hemorrhage	3	Rate	1992	3.7200944987865854	4.716863811135066	2.078951577612739
1	Deaths	6	China	3	Both	12	35-39 years	497	Subarachnoid hemorrhage	3	Rate	1992	4.140938282524183	5.070134394720188	2.6034386503830174
1	Deaths	6	China	1	Male	13	40-44 years	497	Subarachnoid hemorrhage	1	Number	1992	3421.2833958155475	4632.9921715391365	1558.5462237617594
1	Deaths	6	China	2	Female	13	40-44 years	497	Subarachnoid hemorrhage	1	Number	1992	2666.8122326299813	3402.5097445999786	1446.943040772261
1	Deaths	6	China	3	Both	13	40-44 years	497	Subarachnoid hemorrhage	1	Number	1992	6088.09562844553	7536.604792008941	3891.8401765688036
1	Deaths	6	China	1	Male	13	40-44 years	497	Subarachnoid hemorrhage	3	Rate	1992	8.74490428053755	11.842068716710848	3.9836914884804373
1	Deaths	6	China	2	Female	13	40-44 years	497	Subarachnoid hemorrhage	3	Rate	1992	7.381947698709425	9.418416741780105	4.005253058052259
1	Deaths	6	China	3	Both	13	40-44 years	497	Subarachnoid hemorrhage	3	Rate	1992	8.090567941664796	10.015515005107376	5.171928840853347
1	Deaths	6	China	1	Male	14	45-49 years	497	Subarachnoid hemorrhage	1	Number	1992	3660.32373848497	5119.224720113647	1483.550135732075
1	Deaths	6	China	2	Female	14	45-49 years	497	Subarachnoid hemorrhage	1	Number	1992	2893.8408722586028	3721.298908920475	1394.8640945439993
1	Deaths	6	China	3	Both	14	45-49 years	497	Subarachnoid hemorrhage	1	Number	1992	6554.16461074357	8266.110709688435	3987.439646718265
1	Deaths	6	China	1	Male	14	45-49 years	497	Subarachnoid hemorrhage	3	Rate	1992	12.385077029448052	17.321416634011907	5.019742520287272
1	Deaths	6	China	2	Female	14	45-49 years	497	Subarachnoid hemorrhage	3	Rate	1992	10.829988731450031	13.926690177166234	5.220177298147516
1	Deaths	6	China	3	Both	14	45-49 years	497	Subarachnoid hemorrhage	3	Rate	1992	11.646685512156223	14.688796751701592	7.085640706659376
1	Deaths	6	China	1	Male	15	50-54 years	497	Subarachnoid hemorrhage	1	Number	1992	6152.554478280866	8842.892831310026	2418.4435664922657
1	Deaths	6	China	2	Female	15	50-54 years	497	Subarachnoid hemorrhage	1	Number	1992	5264.849283150489	6710.369294663741	2510.192553959955
1	Deaths	6	China	3	Both	15	50-54 years	497	Subarachnoid hemorrhage	1	Number	1992	11417.403761431358	14593.473780039303	6333.691169937297
1	Deaths	6	China	1	Male	15	50-54 years	497	Subarachnoid hemorrhage	3	Rate	1992	24.365402655834494	35.01970526841476	9.57754238601421
1	Deaths	6	China	2	Female	15	50-54 years	497	Subarachnoid hemorrhage	3	Rate	1992	23.332438298509533	29.73860581898056	11.124518430203016
1	Deaths	6	China	3	Both	15	50-54 years	497	Subarachnoid hemorrhage	3	Rate	1992	23.87794076981774	30.520257479444812	13.246050132777347
1	Deaths	6	China	1	Male	16	55-59 years	497	Subarachnoid hemorrhage	1	Number	1992	9247.161759841596	13442.220979739188	3280.809271431277
1	Deaths	6	China	2	Female	16	55-59 years	497	Subarachnoid hemorrhage	1	Number	1992	8239.344809579718	10610.062747186712	3960.8738998311246
1	Deaths	6	China	3	Both	16	55-59 years	497	Subarachnoid hemorrhage	1	Number	1992	17486.506569421294	22564.17469979865	9237.60901446594
1	Deaths	6	China	1	Male	16	55-59 years	497	Subarachnoid hemorrhage	3	Rate	1992	39.168289039091704	56.937340379215605	13.896554333418893
1	Deaths	6	China	2	Female	16	55-59 years	497	Subarachnoid hemorrhage	3	Rate	1992	38.37551607550532	49.41735573966746	18.448139206322654
1	Deaths	6	China	3	Both	16	55-59 years	497	Subarachnoid hemorrhage	3	Rate	1992	38.79070649015395	50.05461065065176	20.49199355676721
1	Deaths	6	China	1	Male	17	60-64 years	497	Subarachnoid hemorrhage	1	Number	1992	11171.250768565693	16534.035393093858	3622.0668035144195
1	Deaths	6	China	2	Female	17	60-64 years	497	Subarachnoid hemorrhage	1	Number	1992	9746.184749037368	12481.397366800093	4189.764615806965
1	Deaths	6	China	3	Both	17	60-64 years	497	Subarachnoid hemorrhage	1	Number	1992	20917.435517603062	27617.402368723433	9852.016922457366
1	Deaths	6	China	1	Male	17	60-64 years	497	Subarachnoid hemorrhage	3	Rate	1992	58.08303329735583	85.96592701857602	18.832325145341485
1	Deaths	6	China	2	Female	17	60-64 years	497	Subarachnoid hemorrhage	3	Rate	1992	54.302319404886845	69.54196374106652	23.34389735648243
1	Deaths	6	China	3	Both	17	60-64 years	497	Subarachnoid hemorrhage	3	Rate	1992	56.25801982111293	74.27776548228275	26.497271275683513
1	Deaths	6	China	1	Male	18	65-69 years	497	Subarachnoid hemorrhage	1	Number	1992	12854.863571705228	19291.353589454186	4212.171396705655
1	Deaths	6	China	2	Female	18	65-69 years	497	Subarachnoid hemorrhage	1	Number	1992	12880.9533994702	16575.196987190553	5429.061311046403
1	Deaths	6	China	3	Both	18	65-69 years	497	Subarachnoid hemorrhage	1	Number	1992	25735.816971175427	33523.35421604919	12401.911011562226
1	Deaths	6	China	1	Male	18	65-69 years	497	Subarachnoid hemorrhage	3	Rate	1992	90.15990839974612	135.30339414575212	29.54282518617469
1	Deaths	6	China	2	Female	18	65-69 years	497	Subarachnoid hemorrhage	3	Rate	1992	88.46401099101242	113.83539424289296	37.285791245160766
1	Deaths	6	China	3	Both	18	65-69 years	497	Subarachnoid hemorrhage	3	Rate	1992	89.30304954442803	116.32573256968266	43.03451779873866
1	Deaths	6	China	1	Male	19	70-74 years	497	Subarachnoid hemorrhage	1	Number	1992	14666.480397561865	22395.90715699897	4450.091463308913
1	Deaths	6	China	2	Female	19	70-74 years	497	Subarachnoid hemorrhage	1	Number	1992	16244.410952018903	21020.59212145577	6749.345051035317
1	Deaths	6	China	3	Both	19	70-74 years	497	Subarachnoid hemorrhage	1	Number	1992	30910.891349580783	41031.48947397197	13371.739637769235
1	Deaths	6	China	1	Male	19	70-74 years	497	Subarachnoid hemorrhage	3	Rate	1992	156.79839852909691	239.43320282946323	47.57564158820534
1	Deaths	6	China	2	Female	19	70-74 years	497	Subarachnoid hemorrhage	3	Rate	1992	152.63115183728877	197.5077580391352	63.41629206067287
1	Deaths	6	China	3	Both	19	70-74 years	497	Subarachnoid hemorrhage	3	Rate	1992	154.5804420864298	205.19194062119132	66.86993918404227
1	Deaths	6	China	1	Male	20	75-79 years	497	Subarachnoid hemorrhage	1	Number	1992	12866.871185916027	19164.560381252697	3699.462358523815
1	Deaths	6	China	2	Female	20	75-79 years	497	Subarachnoid hemorrhage	1	Number	1992	16049.027225930146	21010.037944874377	6115.905180139735
1	Deaths	6	China	3	Both	20	75-79 years	497	Subarachnoid hemorrhage	1	Number	1992	28915.898411846145	38371.400323466165	12174.574464532418
1	Deaths	6	China	1	Male	20	75-79 years	497	Subarachnoid hemorrhage	3	Rate	1992	241.74100043135414	360.0611160592181	69.50498832898788
1	Deaths	6	China	2	Female	20	75-79 years	497	Subarachnoid hemorrhage	3	Rate	1992	230.73160363652727	302.05442854834456	87.92636401181015
1	Deaths	6	China	3	Both	20	75-79 years	497	Subarachnoid hemorrhage	3	Rate	1992	235.50412623053154	312.51400100775567	99.15522874861274
1	Deaths	6	China	1	Male	22	All ages	497	Subarachnoid hemorrhage	1	Number	1992	94866.30474396078	137954.02071229077	33184.19847047114
1	Deaths	6	China	2	Female	22	All ages	497	Subarachnoid hemorrhage	1	Number	1992	100657.80741675652	128139.23340607488	41044.10178421345
1	Deaths	6	China	3	Both	22	All ages	497	Subarachnoid hemorrhage	1	Number	1992	195524.11216071734	252474.00803949236	94087.47060114707
1	Deaths	6	China	1	Male	22	All ages	497	Subarachnoid hemorrhage	3	Rate	1992	15.221828816301965	22.135493666277206	5.324590115394559
1	Deaths	6	China	2	Female	22	All ages	497	Subarachnoid hemorrhage	3	Rate	1992	17.26506876000018	21.97874891561871	7.039982865540995
1	Deaths	6	China	3	Both	22	All ages	497	Subarachnoid hemorrhage	3	Rate	1992	16.209392085897417	20.9306675406163	7.800064577665661
1	Deaths	6	China	1	Male	27	Age-standardized	497	Subarachnoid hemorrhage	3	Rate	1992	28.236522514464	41.262690717459115	9.425919940141402
1	Deaths	6	China	2	Female	27	Age-standardized	497	Subarachnoid hemorrhage	3	Rate	1992	25.632409166731662	32.61969674304227	10.252527359347363
1	Deaths	6	China	3	Both	27	Age-standardized	497	Subarachnoid hemorrhage	3	Rate	1992	26.599450867410166	34.42940858009265	12.351665659750749
1	Deaths	6	China	1	Male	30	80-84 years	497	Subarachnoid hemorrhage	1	Number	1992	7956.312955666633	12214.398178681457	2108.4497788623166
1	Deaths	6	China	2	Female	30	80-84 years	497	Subarachnoid hemorrhage	1	Number	1992	12474.77051945909	16752.937200633234	4336.721987312507
1	Deaths	6	China	3	Both	30	80-84 years	497	Subarachnoid hemorrhage	1	Number	1992	20431.083475125706	28095.349941636097	7883.332875019531
1	Deaths	6	China	1	Male	30	80-84 years	497	Subarachnoid hemorrhage	3	Rate	1992	353.2807180959164	542.3506319721548	93.62058230944051
1	Deaths	6	China	2	Female	30	80-84 years	497	Subarachnoid hemorrhage	3	Rate	1992	357.2265276569185	479.73576547170984	124.18602286306674
1	Deaths	6	China	3	Both	30	80-84 years	497	Subarachnoid hemorrhage	3	Rate	1992	355.67950921240674	489.1047648333517	137.2389267245027
1	Deaths	6	China	1	Male	31	85-89 years	497	Subarachnoid hemorrhage	1	Number	1992	4385.174311480274	6469.416312158161	1234.279292798116
1	Deaths	6	China	2	Female	31	85-89 years	497	Subarachnoid hemorrhage	1	Number	1992	6835.795873744882	8683.557129679302	2471.0268588090876
1	Deaths	6	China	3	Both	31	85-89 years	497	Subarachnoid hemorrhage	1	Number	1992	11220.970185225153	14553.968532210569	4671.208446993827
1	Deaths	6	China	1	Male	31	85-89 years	497	Subarachnoid hemorrhage	3	Rate	1992	682.6551373705679	1007.116243867834	192.14449422748717
1	Deaths	6	China	2	Female	31	85-89 years	497	Subarachnoid hemorrhage	3	Rate	1992	524.2511627488757	665.9597515946195	189.50810232498668
1	Deaths	6	China	3	Both	31	85-89 years	497	Subarachnoid hemorrhage	3	Rate	1992	576.532271143554	747.781376611759	240.00620004109436
1	Deaths	6	China	1	Male	32	90-94 years	497	Subarachnoid hemorrhage	1	Number	1992	925.8117370094238	1340.2685797016877	310.7905245331924
1	Deaths	6	China	2	Female	32	90-94 years	497	Subarachnoid hemorrhage	1	Number	1992	1517.0489847556057	1946.2587856257496	637.5127758711251
1	Deaths	6	China	3	Both	32	90-94 years	497	Subarachnoid hemorrhage	1	Number	1992	2442.860721765031	3149.959178519609	1131.0621825174678
1	Deaths	6	China	1	Male	32	90-94 years	497	Subarachnoid hemorrhage	3	Rate	1992	987.3272122640487	1429.3226015436583	331.4409721966127
1	Deaths	6	China	2	Female	32	90-94 years	497	Subarachnoid hemorrhage	3	Rate	1992	586.0430739557323	751.8488149710026	246.27414843677835
1	Deaths	6	China	3	Both	32	90-94 years	497	Subarachnoid hemorrhage	3	Rate	1992	692.7496478369574	893.2695557213774	320.74809735961804
1	Deaths	6	China	1	Male	235	95+ years	497	Subarachnoid hemorrhage	1	Number	1992	38.03782445489923	56.53491643232904	14.297703557976511
1	Deaths	6	China	2	Female	235	95+ years	497	Subarachnoid hemorrhage	1	Number	1992	246.46808664487037	317.9515277850771	123.59824496178463
1	Deaths	6	China	3	Both	235	95+ years	497	Subarachnoid hemorrhage	1	Number	1992	284.50591109976966	368.98570577378155	148.35404112935052
1	Deaths	6	China	1	Male	235	95+ years	497	Subarachnoid hemorrhage	3	Rate	1992	450.66763925236006	669.818994356434	169.39749845166088
1	Deaths	6	China	2	Female	235	95+ years	497	Subarachnoid hemorrhage	3	Rate	1992	696.3271650526274	898.2837858669373	349.19253316445923
1	Deaths	6	China	3	Both	235	95+ years	497	Subarachnoid hemorrhage	3	Rate	1992	649.026825518435	841.7456788658994	338.431465254332
1	Deaths	6	China	1	Male	1	<5 years	494	Stroke	1	Number	1990	3451.5142945997072	4267.713359357502	2710.609590107575
1	Deaths	6	China	2	Female	1	<5 years	494	Stroke	1	Number	1990	3359.5012547293363	4434.640926127978	2671.5699224350656
1	Deaths	6	China	3	Both	1	<5 years	494	Stroke	1	Number	1990	6811.015549329041	8632.779987798465	5562.801541102136
1	Deaths	6	China	1	Male	1	<5 years	494	Stroke	3	Rate	1990	5.824076020999846	7.2013281473653485	4.57387539745613
1	Deaths	6	China	2	Female	1	<5 years	494	Stroke	3	Rate	1990	6.393793817682513	8.439996769521457	5.084524742928858
1	Deaths	6	China	3	Both	1	<5 years	494	Stroke	3	Rate	1990	6.0918144825718805	7.721211877090478	4.975404144408013
1	Deaths	6	China	1	Male	6	5-9 years	494	Stroke	1	Number	1990	773.9348327211405	899.9945017429088	662.4988473827148
1	Deaths	6	China	2	Female	6	5-9 years	494	Stroke	1	Number	1990	562.3963290215403	650.8625474062305	474.8164919944378
1	Deaths	6	China	3	Both	6	5-9 years	494	Stroke	1	Number	1990	1336.3311617426805	1521.710015417657	1170.9123620070084
1	Deaths	6	China	1	Male	6	5-9 years	494	Stroke	3	Rate	1990	1.4268877667099302	1.6593013912139902	1.2214355276737279
1	Deaths	6	China	2	Female	6	5-9 years	494	Stroke	3	Rate	1990	1.1239255240142838	1.3007215586337908	0.9489008854377382
1	Deaths	6	China	3	Both	6	5-9 years	494	Stroke	3	Rate	1990	1.2815089895697092	1.4592827886561603	1.1228763953640548
1	Deaths	6	China	1	Male	7	10-14 years	494	Stroke	1	Number	1990	478.0285560526334	559.2221784300561	404.7454519780085
1	Deaths	6	China	2	Female	7	10-14 years	494	Stroke	1	Number	1990	368.6890512339639	441.3166002030625	297.5054445236706
1	Deaths	6	China	3	Both	7	10-14 years	494	Stroke	1	Number	1990	846.717607286597	968.71205099171	738.2014360071184
1	Deaths	6	China	1	Male	7	10-14 years	494	Stroke	3	Rate	1990	0.9053694002561735	1.0591472870909915	0.7665737589814529
1	Deaths	6	China	2	Female	7	10-14 years	494	Stroke	3	Rate	1990	0.7449296922399099	0.8916723674579962	0.601104476758869
1	Deaths	6	China	3	Both	7	10-14 years	494	Stroke	3	Rate	1990	0.8277422977838496	0.947002792995393	0.7216580210561803
1	Deaths	6	China	1	Male	8	15-19 years	494	Stroke	1	Number	1990	2468.819903474921	2924.484663115519	2054.2213585308846
1	Deaths	6	China	2	Female	8	15-19 years	494	Stroke	1	Number	1990	1239.1077559898174	1483.8233953029403	1034.9842947549046
1	Deaths	6	China	3	Both	8	15-19 years	494	Stroke	1	Number	1990	3707.92765946474	4244.499900799691	3246.997575985527
1	Deaths	6	China	1	Male	8	15-19 years	494	Stroke	3	Rate	1990	3.7963489068403304	4.497032828625159	3.1588132442913945
1	Deaths	6	China	2	Female	8	15-19 years	494	Stroke	3	Rate	1990	2.0104361789924576	2.4074841132517064	1.6792485244369275
1	Deaths	6	China	3	Both	8	15-19 years	494	Stroke	3	Rate	1990	2.92734508624529	3.350959638184588	2.5634487163872306
1	Deaths	6	China	1	Male	9	20-24 years	494	Stroke	1	Number	1990	2996.05549639764	3554.5533362677957	2466.8036021609673
1	Deaths	6	China	2	Female	9	20-24 years	494	Stroke	1	Number	1990	1609.4078837850523	2066.5767408778747	1236.9776848280064
1	Deaths	6	China	3	Both	9	20-24 years	494	Stroke	1	Number	1990	4605.463380182693	5277.159375453594	3952.121196960667
1	Deaths	6	China	1	Male	9	20-24 years	494	Stroke	3	Rate	1990	4.4376817848499455	5.264914689530717	3.6537672367131147
1	Deaths	6	China	2	Female	9	20-24 years	494	Stroke	3	Rate	1990	2.495711787289981	3.2046443810244534	1.9181835877301048
1	Deaths	6	China	3	Both	9	20-24 years	494	Stroke	3	Rate	1990	3.488963445106787	3.9978205524738675	2.994010645304589
1	Deaths	6	China	1	Male	10	25-29 years	494	Stroke	1	Number	1990	3284.258339275879	3831.136556006728	2786.1109136624978
1	Deaths	6	China	2	Female	10	25-29 years	494	Stroke	1	Number	1990	1930.7784454616785	2537.713977791192	1464.5465700447667
1	Deaths	6	China	3	Both	10	25-29 years	494	Stroke	1	Number	1990	5215.036784737555	5999.944602049434	4422.566228483453
1	Deaths	6	China	1	Male	10	25-29 years	494	Stroke	3	Rate	1990	5.820417816270583	6.789604581490879	4.937592577922043
1	Deaths	6	China	2	Female	10	25-29 years	494	Stroke	3	Rate	1990	3.61143248309318	4.746677545389354	2.7393671544731086
1	Deaths	6	China	3	Both	10	25-29 years	494	Stroke	3	Rate	1990	4.745711641364894	5.459981994532257	4.0245591549125335
1	Deaths	6	China	1	Male	11	30-34 years	494	Stroke	1	Number	1990	5142.256552694556	5984.172752254037	4294.3862725507315
1	Deaths	6	China	2	Female	11	30-34 years	494	Stroke	1	Number	1990	2891.1912009417197	3711.9701197557997	2188.0088114127193
1	Deaths	6	China	3	Both	11	30-34 years	494	Stroke	1	Number	1990	8033.447753636281	9253.949032084472	6888.351105459301
1	Deaths	6	China	1	Male	11	30-34 years	494	Stroke	3	Rate	1990	11.172802474460385	13.002070092933712	9.33059816844449
1	Deaths	6	China	2	Female	11	30-34 years	494	Stroke	3	Rate	1990	6.84799110306614	8.792064096852322	5.1824538166497565
1	Deaths	6	China	3	Both	11	30-34 years	494	Stroke	3	Rate	1990	9.103642699837073	10.48673597366305	7.805999264356257
1	Deaths	6	China	1	Male	12	35-39 years	494	Stroke	1	Number	1990	10835.034363916575	12651.412176538908	8952.361334711075
1	Deaths	6	China	2	Female	12	35-39 years	494	Stroke	1	Number	1990	6810.392102331026	8549.369689604939	5358.07464029656
1	Deaths	6	China	3	Both	12	35-39 years	494	Stroke	1	Number	1990	17645.42646624759	20282.922945231094	15112.919457713011
1	Deaths	6	China	1	Male	12	35-39 years	494	Stroke	3	Rate	1990	22.942893800121837	26.78902495727565	18.95638430521314
1	Deaths	6	China	2	Female	12	35-39 years	494	Stroke	3	Rate	1990	15.438530847324879	19.380632670617185	12.14626109239352
1	Deaths	6	China	3	Both	12	35-39 years	494	Stroke	3	Rate	1990	19.318599489026436	22.206188419147338	16.54595533136802
1	Deaths	6	China	1	Male	13	40-44 years	494	Stroke	1	Number	1990	17834.02924551715	21182.984537702563	14509.557109267427
1	Deaths	6	China	2	Female	13	40-44 years	494	Stroke	1	Number	1990	11562.501587574894	14336.793124733911	9252.999075034795
1	Deaths	6	China	3	Both	13	40-44 years	494	Stroke	1	Number	1990	29396.53083309202	33538.789948750666	25286.52161346315
1	Deaths	6	China	1	Male	13	40-44 years	494	Stroke	3	Rate	1990	50.693581812416454	60.21305364647776	41.24370383464894
1	Deaths	6	China	2	Female	13	40-44 years	494	Stroke	3	Rate	1990	36.229866076308994	44.92281284795911	28.993286163347747
1	Deaths	6	China	3	Both	13	40-44 years	494	Stroke	3	Rate	1990	43.81372976669217	49.98751341985643	37.688012609458006
1	Deaths	6	China	1	Male	14	45-49 years	494	Stroke	1	Number	1990	23412.059415144493	28146.375989137487	18842.48469875623
1	Deaths	6	China	2	Female	14	45-49 years	494	Stroke	1	Number	1990	15641.979890807937	19429.56432440019	12372.86551197851
1	Deaths	6	China	3	Both	14	45-49 years	494	Stroke	1	Number	1990	39054.03930595242	45190.23055681241	33208.92399062765
1	Deaths	6	China	1	Male	14	45-49 years	494	Stroke	3	Rate	1990	85.95104226895384	103.33180475337916	69.17508494563664
1	Deaths	6	China	2	Female	14	45-49 years	494	Stroke	3	Rate	1990	64.15873650153267	79.69427825190643	50.74980428906103
1	Deaths	6	China	3	Both	14	45-49 years	494	Stroke	3	Rate	1990	75.65832866487662	87.54580516304634	64.33474566373128
1	Deaths	6	China	1	Male	15	50-54 years	494	Stroke	1	Number	1990	45507.942012383384	55419.711617559384	36511.839194764754
1	Deaths	6	China	2	Female	15	50-54 years	494	Stroke	1	Number	1990	32386.85725260634	39995.208459979396	25821.38752203635
1	Deaths	6	China	3	Both	15	50-54 years	494	Stroke	1	Number	1990	77894.79926498966	89917.67596494648	66455.73649711012
1	Deaths	6	China	1	Male	15	50-54 years	494	Stroke	3	Rate	1990	180.18958862734976	219.43543470933096	144.5693431432769
1	Deaths	6	China	2	Female	15	50-54 years	494	Stroke	3	Rate	1990	144.22820192674686	178.1104278465929	114.99023398626736
1	Deaths	6	China	3	Both	15	50-54 years	494	Stroke	3	Rate	1990	163.2642388172972	188.46368513893253	139.28844206059972
1	Deaths	6	China	1	Male	16	55-59 years	494	Stroke	1	Number	1990	69849.0640826014	85996.3906702345	56337.529284976095
1	Deaths	6	China	2	Female	16	55-59 years	494	Stroke	1	Number	1990	51049.2180392714	62694.75931407228	41026.30629717624
1	Deaths	6	China	3	Both	16	55-59 years	494	Stroke	1	Number	1990	120898.2821218729	139439.6788411401	103434.01278348688
1	Deaths	6	China	1	Male	16	55-59 years	494	Stroke	3	Rate	1990	307.3159563230725	378.35958700753133	247.86905760995157
1	Deaths	6	China	2	Female	16	55-59 years	494	Stroke	3	Rate	1990	247.32721814650262	303.7484413881799	198.76743654527823
1	Deaths	6	China	3	Both	16	55-59 years	494	Stroke	3	Rate	1990	278.7659323991017	321.5184815148765	238.49701177972906
1	Deaths	6	China	1	Male	17	60-64 years	494	Stroke	1	Number	1990	90786.84998103378	108915.71903116762	73498.83502725342
1	Deaths	6	China	2	Female	17	60-64 years	494	Stroke	1	Number	1990	66035.55662513271	79713.62478967292	54281.16064708902
1	Deaths	6	China	3	Both	17	60-64 years	494	Stroke	1	Number	1990	156822.40660616665	180275.9889337873	135164.13728772814
1	Deaths	6	China	1	Male	17	60-64 years	494	Stroke	3	Rate	1990	498.7489100556959	598.3421185565484	403.7750386522293
1	Deaths	6	China	2	Female	17	60-64 years	494	Stroke	3	Rate	1990	385.39428558210034	465.2217236748986	316.7937123163465
1	Deaths	6	China	3	Both	17	60-64 years	494	Stroke	3	Rate	1990	443.78514651132696	510.1554547773996	382.495319179427
1	Deaths	6	China	1	Male	18	65-69 years	494	Stroke	1	Number	1990	116438.1266445195	138985.48268532113	95217.78300546244
1	Deaths	6	China	2	Female	18	65-69 years	494	Stroke	1	Number	1990	92448.47395776505	110404.7509284997	77552.63694422055
1	Deaths	6	China	3	Both	18	65-69 years	494	Stroke	1	Number	1990	208886.60060228466	238888.7232383392	180550.6606732306
1	Deaths	6	China	1	Male	18	65-69 years	494	Stroke	3	Rate	1990	868.3835830280138	1036.539447354959	710.1244408260077
1	Deaths	6	China	2	Female	18	65-69 years	494	Stroke	3	Rate	1990	666.3814602022427	795.8128023898977	559.0101949442001
1	Deaths	6	China	3	Both	18	65-69 years	494	Stroke	3	Rate	1990	765.6625042891858	875.6336574664549	661.7986534490084
1	Deaths	6	China	1	Male	19	70-74 years	494	Stroke	1	Number	1990	138864.86934097914	164235.2228993052	115730.71146817482
1	Deaths	6	China	2	Female	19	70-74 years	494	Stroke	1	Number	1990	125114.44080324985	148133.2175116351	105756.77892352009
1	Deaths	6	China	3	Both	19	70-74 years	494	Stroke	1	Number	1990	263979.31014422915	299043.3440471166	231054.6887462859
1	Deaths	6	China	1	Male	19	70-74 years	494	Stroke	3	Rate	1990	1591.5166263142578	1882.2837562238483	1326.3783154867692
1	Deaths	6	China	2	Female	19	70-74 years	494	Stroke	3	Rate	1990	1239.6977835876503	1467.779580405651	1047.8921824622162
1	Deaths	6	China	3	Both	19	70-74 years	494	Stroke	3	Rate	1990	1402.8281824893427	1589.164054508469	1227.8614899497225
1	Deaths	6	China	1	Male	20	75-79 years	494	Stroke	1	Number	1990	127476.06138165793	146149.38171667536	107955.44803577448
1	Deaths	6	China	2	Female	20	75-79 years	494	Stroke	1	Number	1990	132174.85199763917	155465.20142544465	111372.75448283418
1	Deaths	6	China	3	Both	20	75-79 years	494	Stroke	1	Number	1990	259650.91337929698	291241.7755346165	228345.4447455033
1	Deaths	6	China	1	Male	20	75-79 years	494	Stroke	3	Rate	1990	2603.1244793301216	2984.442953933157	2204.50386067082
1	Deaths	6	China	2	Female	20	75-79 years	494	Stroke	3	Rate	1990	2038.5850339466158	2397.801307400507	1717.7460541599246
1	Deaths	6	China	3	Both	20	75-79 years	494	Stroke	3	Rate	1990	2281.5027158409057	2559.085555296706	2006.4275744554516
1	Deaths	6	China	1	Male	22	All ages	494	Stroke	1	Number	1990	796977.4536930224	926817.3062993395	669509.0593446017
1	Deaths	6	China	2	Female	22	All ages	494	Stroke	1	Number	1990	733612.9705007647	863847.7985386621	616868.3974184375
1	Deaths	6	China	3	Both	22	All ages	494	Stroke	1	Number	1990	1530590.424193786	1721546.788755207	1334889.2876666652
1	Deaths	6	China	1	Male	22	All ages	494	Stroke	3	Rate	1990	131.3325794261894	152.7286712178553	110.32727626796377
1	Deaths	6	China	2	Female	22	All ages	494	Stroke	3	Rate	1990	128.7902502142652	151.65377194039206	108.29502537088882
1	Deaths	6	China	3	Both	22	All ages	494	Stroke	3	Rate	1990	130.1016318603302	146.3331032264489	113.46685039519008
1	Deaths	6	China	1	Male	27	Age-standardized	494	Stroke	3	Rate	1990	283.9780681351523	323.26617190624694	243.85145416355607
1	Deaths	6	China	2	Female	27	Age-standardized	494	Stroke	3	Rate	1990	214.13342716268906	251.29681623867043	178.9305467006867
1	Deaths	6	China	3	Both	27	Age-standardized	494	Stroke	3	Rate	1990	242.1798371304313	272.6637110499334	213.8307050710653
1	Deaths	6	China	1	Male	30	80-84 years	494	Stroke	1	Number	1990	84086.51469562735	95603.88151604185	72353.48473892505
1	Deaths	6	China	2	Female	30	80-84 years	494	Stroke	1	Number	1990	110781.38549865498	130286.86887764848	93258.32059873386
1	Deaths	6	China	3	Both	30	80-84 years	494	Stroke	1	Number	1990	194867.9001942824	218773.4527131117	170524.91566233282
1	Deaths	6	China	1	Male	30	80-84 years	494	Stroke	3	Rate	1990	4122.193577554162	4686.812240954618	3547.0024079850414
1	Deaths	6	China	2	Female	30	80-84 years	494	Stroke	3	Rate	1990	3401.043079838917	3999.871023418337	2863.0763596432325
1	Deaths	6	China	3	Both	30	80-84 years	494	Stroke	3	Rate	1990	3678.7480251019606	4130.040947281226	3219.1971899838427
1	Deaths	6	China	1	Male	31	85-89 years	494	Stroke	1	Number	1990	42861.17362314093	47000.1704353189	37617.31147137827
1	Deaths	6	China	2	Female	31	85-89 years	494	Stroke	1	Number	1990	59271.54473074328	70379.56922976248	48977.098854778334
1	Deaths	6	China	3	Both	31	85-89 years	494	Stroke	1	Number	1990	102132.71835388427	114125.96746218327	88581.1642858984
1	Deaths	6	China	1	Male	31	85-89 years	494	Stroke	3	Rate	1990	7812.563043183222	8567.002802929237	6856.732854989555
1	Deaths	6	China	2	Female	31	85-89 years	494	Stroke	3	Rate	1990	5207.311523102473	6183.20888220479	4302.891250653218
1	Deaths	6	China	3	Both	31	85-89 years	494	Stroke	3	Rate	1990	6054.621430044421	6765.604004848343	5251.259578985727
1	Deaths	6	China	1	Male	32	90-94 years	494	Stroke	1	Number	1990	9913.73151645609	10832.065075938812	8629.38626658298
1	Deaths	6	China	2	Female	32	90-94 years	494	Stroke	1	Number	1990	15404.987848456347	18421.790895793773	12405.879569149973
1	Deaths	6	China	3	Both	32	90-94 years	494	Stroke	1	Number	1990	25318.71936491241	28541.424913640778	21323.1387825167
1	Deaths	6	China	1	Male	32	90-94 years	494	Stroke	3	Rate	1990	12167.21103578059	13294.28999700913	10590.922665244345
1	Deaths	6	China	2	Female	32	90-94 years	494	Stroke	3	Rate	1990	6836.240022692776	8175.00055503921	5505.331861448242
1	Deaths	6	China	3	Both	32	90-94 years	494	Stroke	3	Rate	1990	8251.92243056474	9302.272403696132	6949.6756401250595
1	Deaths	6	China	1	Male	235	95+ years	494	Stroke	1	Number	1990	517.1294148276436	578.0103939585232	432.9011034989488
1	Deaths	6	China	2	Female	235	95+ years	494	Stroke	1	Number	1990	2969.7082453682356	3479.691990401204	2336.347258330114
1	Deaths	6	China	3	Both	235	95+ years	494	Stroke	1	Number	1990	3486.8376601958803	3996.166267585111	2771.067429419218
1	Deaths	6	China	1	Male	235	95+ years	494	Stroke	3	Rate	1990	6656.102286258152	7439.716624881186	5571.978584284158
1	Deaths	6	China	2	Female	235	95+ years	494	Stroke	3	Rate	1990	9075.339624948781	10633.834704927105	7139.807381493998
1	Deaths	6	China	3	Both	235	95+ years	494	Stroke	3	Rate	1990	8611.158388980595	9869.0056814815	6843.479068060108
1	Deaths	6	China	1	Male	1	<5 years	495	Ischemic stroke	1	Number	1990	231.40297515075412	318.9694954083899	169.5542956020432
1	Deaths	6	China	2	Female	1	<5 years	495	Ischemic stroke	1	Number	1990	249.3873894438932	346.51821107032896	188.54792665729855
1	Deaths	6	China	3	Both	1	<5 years	495	Ischemic stroke	1	Number	1990	480.7903645946479	610.685316118758	372.01767174240564
1	Deaths	6	China	1	Male	1	<5 years	495	Ischemic stroke	3	Rate	1990	0.3904687634851106	0.538228276366989	0.28610546646682955
1	Deaths	6	China	2	Female	1	<5 years	495	Ischemic stroke	3	Rate	1990	0.47463341369188183	0.6594925340590091	0.3588439105659497
1	Deaths	6	China	3	Both	1	<5 years	495	Ischemic stroke	3	Rate	1990	0.4300218792493009	0.5462007282295385	0.3327349092186858
1	Deaths	6	China	1	Male	6	5-9 years	495	Ischemic stroke	1	Number	1990	45.24114585927889	65.65461857387848	33.022485415846376
1	Deaths	6	China	2	Female	6	5-9 years	495	Ischemic stroke	1	Number	1990	35.55507168407429	45.31402663225164	29.36240651800169
1	Deaths	6	China	3	Both	6	5-9 years	495	Ischemic stroke	1	Number	1990	80.79621754335317	103.75031997874544	65.16168582209275
1	Deaths	6	China	1	Male	6	5-9 years	495	Ischemic stroke	3	Rate	1990	0.08341017208331865	0.12104607275743148	0.06088287860175178
1	Deaths	6	China	2	Female	6	5-9 years	495	Ischemic stroke	3	Rate	1990	0.07105532257547527	0.09055818557076685	0.05867954043989063
1	Deaths	6	China	3	Both	6	5-9 years	495	Ischemic stroke	3	Rate	1990	0.07748160191820366	0.09949402627871792	0.06248846734040937
1	Deaths	6	China	1	Male	7	10-14 years	495	Ischemic stroke	1	Number	1990	28.793397991058033	43.410456959323795	19.69995201354197
1	Deaths	6	China	2	Female	7	10-14 years	495	Ischemic stroke	1	Number	1990	17.520371707171247	22.034404906018356	13.65236987585836
1	Deaths	6	China	3	Both	7	10-14 years	495	Ischemic stroke	1	Number	1990	46.313769698229365	62.310319273072274	36.20852538336851
1	Deaths	6	China	1	Male	7	10-14 years	495	Ischemic stroke	3	Rate	1990	0.05453369080241986	0.08221789030064137	0.03731102151481528
1	Deaths	6	China	2	Female	7	10-14 years	495	Ischemic stroke	3	Rate	1990	0.03539960044940333	0.04452012450707067	0.027584371317592636
1	Deaths	6	China	3	Both	7	10-14 years	495	Ischemic stroke	3	Rate	1990	0.045275857994610515	0.06091391794251466	0.03539707659586863
1	Deaths	6	China	1	Male	8	15-19 years	495	Ischemic stroke	1	Number	1990	145.3186609436554	208.54534121719254	106.02148252638355
1	Deaths	6	China	2	Female	8	15-19 years	495	Ischemic stroke	1	Number	1990	90.47061151645237	116.86549284358111	71.71236933436741
1	Deaths	6	China	3	Both	8	15-19 years	495	Ischemic stroke	1	Number	1990	235.7892724601077	311.1900319208546	191.4501708287753
1	Deaths	6	China	1	Male	8	15-19 years	495	Ischemic stroke	3	Rate	1990	0.22345912670278037	0.3206839336648985	0.16303114646965827
1	Deaths	6	China	2	Female	8	15-19 years	495	Ischemic stroke	3	Rate	1990	0.14678738765778657	0.1896127384828106	0.11635238428147343
1	Deaths	6	China	3	Both	8	15-19 years	495	Ischemic stroke	3	Rate	1990	0.18615157347085018	0.2456791756728961	0.15114661565898488
1	Deaths	6	China	1	Male	9	20-24 years	495	Ischemic stroke	1	Number	1990	206.17315745751975	293.81130128986786	150.54853199535526
1	Deaths	6	China	2	Female	9	20-24 years	495	Ischemic stroke	1	Number	1990	142.00802860718895	191.7639115007428	106.85429101994563
1	Deaths	6	China	3	Both	9	20-24 years	495	Ischemic stroke	1	Number	1990	348.181186064709	460.24323737615254	276.74817865741556
1	Deaths	6	China	1	Male	9	20-24 years	495	Ischemic stroke	3	Rate	1990	0.305378477292666	0.43518588406816916	0.22298868594889917
1	Deaths	6	China	2	Female	9	20-24 years	495	Ischemic stroke	3	Rate	1990	0.22021211307307637	0.2973686528636114	0.1656991470638334
1	Deaths	6	China	3	Both	9	20-24 years	495	Ischemic stroke	3	Rate	1990	0.26377181407650313	0.34866672438926266	0.20965627106936238
1	Deaths	6	China	1	Male	10	25-29 years	495	Ischemic stroke	1	Number	1990	240.14987794169113	337.328832192687	181.7287727876684
1	Deaths	6	China	2	Female	10	25-29 years	495	Ischemic stroke	1	Number	1990	198.18003476349	265.8490537954103	145.46148737503455
1	Deaths	6	China	3	Both	10	25-29 years	495	Ischemic stroke	1	Number	1990	438.3299127051811	566.1573906573404	344.07681901387616
1	Deaths	6	China	1	Male	10	25-29 years	495	Ischemic stroke	3	Rate	1990	0.4255976490738583	0.5978198247550051	0.3220627848342615
1	Deaths	6	China	2	Female	10	25-29 years	495	Ischemic stroke	3	Rate	1990	0.37068666098262004	0.497258455900546	0.2720790372297921
1	Deaths	6	China	3	Both	10	25-29 years	495	Ischemic stroke	3	Rate	1990	0.39888258805217974	0.5152062834054439	0.31311176371695104
1	Deaths	6	China	1	Male	11	30-34 years	495	Ischemic stroke	1	Number	1990	447.3723707899587	586.5841933781314	350.0223138356174
1	Deaths	6	China	2	Female	11	30-34 years	495	Ischemic stroke	1	Number	1990	308.57712941286206	407.64792344323354	235.24734686003256
1	Deaths	6	China	3	Both	11	30-34 years	495	Ischemic stroke	1	Number	1990	755.9495002028201	937.5029662131882	616.2780398428888
1	Deaths	6	China	1	Male	11	30-34 years	495	Ischemic stroke	3	Rate	1990	0.9720252344757248	1.2744967622862633	0.7605085693536043
1	Deaths	6	China	2	Female	11	30-34 years	495	Ischemic stroke	3	Rate	1990	0.7308867833233142	0.9655429748172228	0.5572000003986901
1	Deaths	6	China	3	Both	11	30-34 years	495	Ischemic stroke	3	Rate	1990	0.8566551199454621	1.0623946649281601	0.6983769921135198
1	Deaths	6	China	1	Male	12	35-39 years	495	Ischemic stroke	1	Number	1990	962.6570745882241	1277.8303044155648	732.1415102787699
1	Deaths	6	China	2	Female	12	35-39 years	495	Ischemic stroke	1	Number	1990	766.7792494793234	977.5687642848236	594.847836329078
1	Deaths	6	China	3	Both	12	35-39 years	495	Ischemic stroke	1	Number	1990	1729.4363240675482	2155.8584624139166	1430.0775677559818
1	Deaths	6	China	1	Male	12	35-39 years	495	Ischemic stroke	3	Rate	1990	2.0384004596945307	2.7057712956054076	1.55028995320277
1	Deaths	6	China	2	Female	12	35-39 years	495	Ischemic stroke	3	Rate	1990	1.7382178468290088	2.2160582380604485	1.3484651885884231
1	Deaths	6	China	3	Both	12	35-39 years	495	Ischemic stroke	3	Rate	1990	1.893424777822324	2.3602810773697023	1.5656802527592237
1	Deaths	6	China	1	Male	13	40-44 years	495	Ischemic stroke	1	Number	1990	1951.3783238591793	2602.086511877529	1476.09421994259
1	Deaths	6	China	2	Female	13	40-44 years	495	Ischemic stroke	1	Number	1990	1272.2017534310673	1602.7840321521458	1005.9370826095158
1	Deaths	6	China	3	Both	13	40-44 years	495	Ischemic stroke	1	Number	1990	3223.5800772902435	3951.9742578655223	2630.2605981950437
1	Deaths	6	China	1	Male	13	40-44 years	495	Ischemic stroke	3	Rate	1990	5.546831585038304	7.396482514236439	4.19582709388592
1	Deaths	6	China	2	Female	13	40-44 years	495	Ischemic stroke	3	Rate	1990	3.986308568241261	5.0221528960929644	3.1519966080090844
1	Deaths	6	China	3	Both	13	40-44 years	495	Ischemic stroke	3	Rate	1990	4.8045487812696255	5.890175720467181	3.920242416345496
1	Deaths	6	China	1	Male	14	45-49 years	495	Ischemic stroke	1	Number	1990	3132.1971571141485	4146.836902307951	2342.1198592698993
1	Deaths	6	China	2	Female	14	45-49 years	495	Ischemic stroke	1	Number	1990	1988.2298868800342	2488.297010300263	1543.3826283469434
1	Deaths	6	China	3	Both	14	45-49 years	495	Ischemic stroke	1	Number	1990	5120.427043994181	6329.451898718999	4119.279294371926
1	Deaths	6	China	1	Male	14	45-49 years	495	Ischemic stroke	3	Rate	1990	11.499014481044243	15.223989805961647	8.598459428684174
1	Deaths	6	China	2	Female	14	45-49 years	495	Ischemic stroke	3	Rate	1990	8.155126033103445	10.20625223506538	6.330495248324981
1	Deaths	6	China	3	Both	14	45-49 years	495	Ischemic stroke	3	Rate	1990	9.91966411371917	12.26187509748375	7.980167794538759
1	Deaths	6	China	1	Male	15	50-54 years	495	Ischemic stroke	1	Number	1990	7575.125984861791	10040.6552515573	5755.036826554828
1	Deaths	6	China	2	Female	15	50-54 years	495	Ischemic stroke	1	Number	1990	4762.857791446387	5958.823550137124	3686.3191462861905
1	Deaths	6	China	3	Both	15	50-54 years	495	Ischemic stroke	1	Number	1990	12337.983776308203	15062.8035759821	10027.556567782525
1	Deaths	6	China	1	Male	15	50-54 years	495	Ischemic stroke	3	Rate	1990	29.993859855081325	39.75617132576182	22.787181148072563
1	Deaths	6	China	2	Female	15	50-54 years	495	Ischemic stroke	3	Rate	1990	21.210406737993342	26.536394054284763	16.416263487690262
1	Deaths	6	China	3	Both	15	50-54 years	495	Ischemic stroke	3	Rate	1990	25.85989756423292	31.57100581158427	21.01733884270021
1	Deaths	6	China	1	Male	16	55-59 years	495	Ischemic stroke	1	Number	1990	13119.443604390077	17162.552761517454	10026.764091096664
1	Deaths	6	China	2	Female	16	55-59 years	495	Ischemic stroke	1	Number	1990	9045.1488011338	11453.599750734533	7113.586343714301
1	Deaths	6	China	3	Both	16	55-59 years	495	Ischemic stroke	1	Number	1990	22164.592405523876	27155.95734762795	18231.4176940594
1	Deaths	6	China	1	Male	16	55-59 years	495	Ischemic stroke	3	Rate	1990	57.72180931360587	75.51033623891743	44.114901694849635
1	Deaths	6	China	2	Female	16	55-59 years	495	Ischemic stroke	3	Rate	1990	43.82263973141807	55.49129003177736	34.46445585282703
1	Deaths	6	China	3	Both	16	55-59 years	495	Ischemic stroke	3	Rate	1990	51.106873974796194	62.61590849215344	42.037802880595784
1	Deaths	6	China	1	Male	17	60-64 years	495	Ischemic stroke	1	Number	1990	21863.15923149256	28746.056923547763	16563.89944849055
1	Deaths	6	China	2	Female	17	60-64 years	495	Ischemic stroke	1	Number	1990	14962.328282585704	18454.516700721248	12018.370081758381
1	Deaths	6	China	3	Both	17	60-64 years	495	Ischemic stroke	1	Number	1990	36825.48751407823	45028.14113658388	30219.487539946207
1	Deaths	6	China	1	Male	17	60-64 years	495	Ischemic stroke	3	Rate	1990	120.10799845306911	157.92005738731532	90.99585235012178
1	Deaths	6	China	2	Female	17	60-64 years	495	Ischemic stroke	3	Rate	1990	87.32258973519922	107.70357127466882	70.14116921606632
1	Deaths	6	China	3	Both	17	60-64 years	495	Ischemic stroke	3	Rate	1990	104.21090152523918	127.42324674059572	85.51685945677168
1	Deaths	6	China	1	Male	18	65-69 years	495	Ischemic stroke	1	Number	1990	32022.210492043287	40659.156896639695	25156.732937805693
1	Deaths	6	China	2	Female	18	65-69 years	495	Ischemic stroke	1	Number	1990	23976.659898888807	29315.12321857298	19581.541422643615
1	Deaths	6	China	3	Both	18	65-69 years	495	Ischemic stroke	1	Number	1990	55998.87039093213	67802.69199807962	46734.52476085367
1	Deaths	6	China	1	Male	18	65-69 years	495	Ischemic stroke	3	Rate	1990	238.81835516345157	303.2318138937008	187.6163290783995
1	Deaths	6	China	2	Female	18	65-69 years	495	Ischemic stroke	3	Rate	1990	172.82709979067258	211.3074859983722	141.14647443713625
1	Deaths	6	China	3	Both	18	65-69 years	495	Ischemic stroke	3	Rate	1990	205.26082198312963	248.52708983301923	171.30286558346543
1	Deaths	6	China	1	Male	19	70-74 years	495	Ischemic stroke	1	Number	1990	44773.16893721986	57193.08082221832	35729.991661296925
1	Deaths	6	China	2	Female	19	70-74 years	495	Ischemic stroke	1	Number	1990	38942.25213485717	47911.62133020733	32229.005929648327
1	Deaths	6	China	3	Both	19	70-74 years	495	Ischemic stroke	1	Number	1990	83715.421072077	100523.77639869263	71220.53615712858
1	Deaths	6	China	1	Male	19	70-74 years	495	Ischemic stroke	3	Rate	1990	513.1408909577555	655.48428101847	409.49792454269726
1	Deaths	6	China	2	Female	19	70-74 years	495	Ischemic stroke	3	Rate	1990	385.85972450144214	474.7328157311009	319.3414522073342
1	Deaths	6	China	3	Both	19	70-74 years	495	Ischemic stroke	3	Rate	1990	444.87710769721934	534.1993903434931	378.4772952040588
1	Deaths	6	China	1	Male	20	75-79 years	495	Ischemic stroke	1	Number	1990	43707.41745790647	54218.43744948959	35294.55059303968
1	Deaths	6	China	2	Female	20	75-79 years	495	Ischemic stroke	1	Number	1990	43035.81959656891	52055.44055858368	36168.57984267912
1	Deaths	6	China	3	Both	20	75-79 years	495	Ischemic stroke	1	Number	1990	86743.23705447544	101586.93409619562	74675.57857977517
1	Deaths	6	China	1	Male	20	75-79 years	495	Ischemic stroke	3	Rate	1990	892.5271700412607	1107.1674181494834	720.7322507448973
1	Deaths	6	China	2	Female	20	75-79 years	495	Ischemic stroke	3	Rate	1990	663.7584716551005	802.8716541337367	557.8423160837426
1	Deaths	6	China	3	Both	20	75-79 years	495	Ischemic stroke	3	Rate	1990	762.1961669417212	892.6248824545884	656.1599692425059
1	Deaths	6	China	1	Male	22	All ages	495	Ischemic stroke	1	Number	1990	221179.5159882496	277574.8202691194	178218.4125664102
1	Deaths	6	China	2	Female	22	All ages	495	Ischemic stroke	1	Number	1990	206790.43646609914	248612.84568375387	172364.83560791085
1	Deaths	6	China	3	Both	22	All ages	495	Ischemic stroke	1	Number	1990	427969.9524543488	506369.5798027235	362335.07567362906
1	Deaths	6	China	1	Male	22	All ages	495	Ischemic stroke	3	Rate	1990	36.44780190000415	45.74108961399291	29.36831363940053
1	Deaths	6	China	2	Female	22	All ages	495	Ischemic stroke	3	Rate	1990	36.303327674545585	43.64550776717464	30.259702593494975
1	Deaths	6	China	3	Both	22	All ages	495	Ischemic stroke	3	Rate	1990	36.37785022131381	43.04189260263077	30.79882369589879
1	Deaths	6	China	1	Male	27	Age-standardized	495	Ischemic stroke	3	Rate	1990	90.96591784725196	111.27127127588622	75.1323195958732
1	Deaths	6	China	2	Female	27	Age-standardized	495	Ischemic stroke	3	Rate	1990	65.27664358077742	78.45527414741974	54.23734596856823
1	Deaths	6	China	3	Both	27	Age-standardized	495	Ischemic stroke	3	Rate	1990	75.2198900547445	88.23156041198054	64.48110382570646
1	Deaths	6	China	1	Male	30	80-84 years	495	Ischemic stroke	1	Number	1990	30439.244678676612	37506.69123071751	24949.29497566282
1	Deaths	6	China	2	Female	30	80-84 years	495	Ischemic stroke	1	Number	1990	38966.06564088589	46798.4505401921	32431.869103265955
1	Deaths	6	China	3	Both	30	80-84 years	495	Ischemic stroke	1	Number	1990	69405.31031956247	81304.68964618038	59216.144192009124
1	Deaths	6	China	1	Male	30	80-84 years	495	Ischemic stroke	3	Rate	1990	1492.230464947139	1838.6996091611186	1223.095330867956
1	Deaths	6	China	2	Female	30	80-84 years	495	Ischemic stroke	3	Rate	1990	1196.2774007560395	1436.7354735677725	995.6743498323857
1	Deaths	6	China	3	Both	30	80-84 years	495	Ischemic stroke	3	Rate	1990	1310.2447761541118	1534.8832012312619	1117.8920349802092
1	Deaths	6	China	1	Male	31	85-89 years	495	Ischemic stroke	1	Number	1990	16125.790073365826	19408.278839392027	13403.900372784616
1	Deaths	6	China	2	Female	31	85-89 years	495	Ischemic stroke	1	Number	1990	20913.374894769073	25484.67381335531	17193.904627775984
1	Deaths	6	China	3	Both	31	85-89 years	495	Ischemic stroke	1	Number	1990	37039.164968134915	43366.099282457224	31128.887681556647
1	Deaths	6	China	1	Male	31	85-89 years	495	Ischemic stroke	3	Rate	1990	2939.3444210610623	3537.663324985675	2443.2092692484916
1	Deaths	6	China	2	Female	31	85-89 years	495	Ischemic stroke	3	Rate	1990	1837.3480659431314	2238.9603006577277	1510.5733805669288
1	Deaths	6	China	3	Both	31	85-89 years	495	Ischemic stroke	3	Rate	1990	2195.7520134730785	2570.824690509315	1845.3795560120893
1	Deaths	6	China	1	Male	32	90-94 years	495	Ischemic stroke	1	Number	1990	3952.6282574686097	4666.378629497995	3263.098435370497
1	Deaths	6	China	2	Female	32	90-94 years	495	Ischemic stroke	1	Number	1990	5887.369897171745	7029.442132052477	4706.456336346596
1	Deaths	6	China	3	Both	32	90-94 years	495	Ischemic stroke	1	Number	1990	9839.998154640345	11374.635066456802	8286.857356992947
1	Deaths	6	China	1	Male	32	90-94 years	495	Ischemic stroke	3	Rate	1990	4851.0958840049525	5727.088076140984	4004.829788639574
1	Deaths	6	China	2	Female	32	90-94 years	495	Ischemic stroke	3	Rate	1990	2612.626125730773	3119.441190935789	2088.5745245695
1	Deaths	6	China	3	Both	32	90-94 years	495	Ischemic stroke	3	Rate	1990	3207.069848940333	3707.2414639763047	2700.867414243212
1	Deaths	6	China	1	Male	235	95+ years	495	Ischemic stroke	1	Number	1990	210.6431291293196	245.9522563266441	172.0595187625478
1	Deaths	6	China	2	Female	235	95+ years	495	Ischemic stroke	1	Number	1990	1229.6500008657833	1459.7340116978123	943.6320940879597
1	Deaths	6	China	3	Both	235	95+ years	495	Ischemic stroke	1	Number	1990	1440.293129995101	1682.9602631469747	1120.877705702134
1	Deaths	6	China	1	Male	235	95+ years	495	Ischemic stroke	3	Rate	1990	2711.2405003098347	3165.7131246184417	2214.62118257105
1	Deaths	6	China	2	Female	235	95+ years	495	Ischemic stroke	3	Rate	1990	3757.7736449634963	4460.903504210708	2883.711471726734
1	Deaths	6	China	3	Both	235	95+ years	495	Ischemic stroke	3	Rate	1990	3556.9743927371974	4156.2696060547105	2768.140188647621
1	Deaths	6	China	1	Male	1	<5 years	496	Intracerebral hemorrhage	1	Number	1990	2118.2032569959874	2750.9753439676215	1628.2662395043333
1	Deaths	6	China	2	Female	1	<5 years	496	Intracerebral hemorrhage	1	Number	1990	1829.550765952642	2498.4119828086064	1419.9453584019805
1	Deaths	6	China	3	Both	1	<5 years	496	Intracerebral hemorrhage	1	Number	1990	3947.75402294863	4936.0125442708695	3225.8193757706667
1	Deaths	6	China	1	Male	1	<5 years	496	Intracerebral hemorrhage	3	Rate	1990	3.5742505299706018	4.641988462928207	2.7475321125392003
1	Deaths	6	China	2	Female	1	<5 years	496	Intracerebral hemorrhage	3	Rate	1990	3.481996132615446	4.754971014586674	2.7024362146663354
1	Deaths	6	China	3	Both	1	<5 years	496	Intracerebral hemorrhage	3	Rate	1990	3.5308956434549588	4.414800184431801	2.88519282464662
1	Deaths	6	China	1	Male	6	5-9 years	496	Intracerebral hemorrhage	1	Number	1990	424.1739985409495	594.2099840684348	329.63923802702124
1	Deaths	6	China	2	Female	6	5-9 years	496	Intracerebral hemorrhage	1	Number	1990	286.38135303845974	376.4942285658668	236.76478515609304
1	Deaths	6	China	3	Both	6	5-9 years	496	Intracerebral hemorrhage	1	Number	1990	710.5553515794094	912.3926683423481	585.4150342841095
1	Deaths	6	China	1	Male	6	5-9 years	496	Intracerebral hemorrhage	3	Rate	1990	0.7820408952863287	1.095532751954132	0.6077490975752682
1	Deaths	6	China	2	Female	6	5-9 years	496	Intracerebral hemorrhage	3	Rate	1990	0.5723211473333474	0.7524079573304591	0.4731645131604324
1	Deaths	6	China	3	Both	6	5-9 years	496	Intracerebral hemorrhage	3	Rate	1990	0.6814052509621975	0.8749623147105482	0.5613987389817403
1	Deaths	6	China	1	Male	7	10-14 years	496	Intracerebral hemorrhage	1	Number	1990	246.489735719748	345.4129017569846	183.84439842041635
1	Deaths	6	China	2	Female	7	10-14 years	496	Intracerebral hemorrhage	1	Number	1990	194.59360247407207	257.8484183491716	157.62362596855385
1	Deaths	6	China	3	Both	7	10-14 years	496	Intracerebral hemorrhage	1	Number	1990	441.08333819381926	568.55090977053	360.7671719811844
1	Deaths	6	China	1	Male	7	10-14 years	496	Intracerebral hemorrhage	3	Rate	1990	0.46684295607921616	0.6541999797811929	0.3481948737807677
1	Deaths	6	China	2	Female	7	10-14 years	496	Intracerebral hemorrhage	3	Rate	1990	0.39317292422355515	0.5209781583763551	0.3184757420636876
1	Deaths	6	China	3	Both	7	10-14 years	496	Intracerebral hemorrhage	3	Rate	1990	0.4311984689213426	0.5558094368306473	0.35268222289324513
1	Deaths	6	China	1	Male	8	15-19 years	496	Intracerebral hemorrhage	1	Number	1990	1512.11791499132	2061.65354697753	1159.6732320991478
1	Deaths	6	China	2	Female	8	15-19 years	496	Intracerebral hemorrhage	1	Number	1990	686.3470766707567	906.1913264821385	555.4510827354179
1	Deaths	6	China	3	Both	8	15-19 years	496	Intracerebral hemorrhage	1	Number	1990	2198.464991662075	2804.432725453743	1817.8412407992553
1	Deaths	6	China	1	Male	8	15-19 years	496	Intracerebral hemorrhage	3	Rate	1990	2.3252109987897684	3.1702418545537876	1.7832504512682108
1	Deaths	6	China	2	Female	8	15-19 years	496	Intracerebral hemorrhage	3	Rate	1990	1.1135891835188692	1.4702836125769743	0.9012121399399854
1	Deaths	6	China	3	Both	8	15-19 years	496	Intracerebral hemorrhage	3	Rate	1990	1.7356502827655755	2.2140513819375838	1.4351543807076104
1	Deaths	6	China	1	Male	9	20-24 years	496	Intracerebral hemorrhage	1	Number	1990	1869.8086496934245	2473.6571167797333	1426.164194497077
1	Deaths	6	China	2	Female	9	20-24 years	496	Intracerebral hemorrhage	1	Number	1990	925.3746307987203	1282.746574206572	713.1555386099074
1	Deaths	6	China	3	Both	9	20-24 years	496	Intracerebral hemorrhage	1	Number	1990	2795.183280492144	3548.2029851449515	2256.6149214363904
1	Deaths	6	China	1	Male	9	20-24 years	496	Intracerebral hemorrhage	3	Rate	1990	2.769513380468471	3.6639184895929318	2.1123984104214646
1	Deaths	6	China	2	Female	9	20-24 years	496	Intracerebral hemorrhage	3	Rate	1990	1.4349801545099965	1.989157489289862	1.1058916150541176
1	Deaths	6	China	3	Both	9	20-24 years	496	Intracerebral hemorrhage	3	Rate	1990	2.1175485467922424	2.6880141017424455	1.7095450165672064
1	Deaths	6	China	1	Male	10	25-29 years	496	Intracerebral hemorrhage	1	Number	1990	2156.1447418000557	2796.4456956137296	1689.1257170495483
1	Deaths	6	China	2	Female	10	25-29 years	496	Intracerebral hemorrhage	1	Number	1990	1154.5338449755538	1572.3012731814074	852.0958113679295
1	Deaths	6	China	3	Both	10	25-29 years	496	Intracerebral hemorrhage	1	Number	1990	3310.6785867756084	4186.954019036954	2693.973112866344
1	Deaths	6	China	1	Male	10	25-29 years	496	Intracerebral hemorrhage	3	Rate	1990	3.821155942439717	4.9559080521576915	2.993496979169943
1	Deaths	6	China	2	Female	10	25-29 years	496	Intracerebral hemorrhage	3	Rate	1990	2.159502578027891	2.940917382065729	1.5938061143757756
1	Deaths	6	China	3	Both	10	25-29 years	496	Intracerebral hemorrhage	3	Rate	1990	3.0127353954741403	3.810150771736724	2.4515300832911024
1	Deaths	6	China	1	Male	11	30-34 years	496	Intracerebral hemorrhage	1	Number	1990	3534.6945644077737	4434.274012771419	2839.917926591728
1	Deaths	6	China	2	Female	11	30-34 years	496	Intracerebral hemorrhage	1	Number	1990	1790.2903982758087	2406.0618729140415	1371.1244163194233
1	Deaths	6	China	3	Both	11	30-34 years	496	Intracerebral hemorrhage	1	Number	1990	5324.984962683585	6506.449594283576	4417.417848546015
1	Deaths	6	China	1	Male	11	30-34 years	496	Intracerebral hemorrhage	3	Rate	1990	7.679983246845725	9.634538291631339	6.170412096779172
1	Deaths	6	China	2	Female	11	30-34 years	496	Intracerebral hemorrhage	3	Rate	1990	4.240429590164828	5.698927934539645	3.2476052780922338
1	Deaths	6	China	3	Both	11	30-34 years	496	Intracerebral hemorrhage	3	Rate	1990	6.034365563693868	7.373221830445899	5.005894726936278
1	Deaths	6	China	1	Male	12	35-39 years	496	Intracerebral hemorrhage	1	Number	1990	7679.144509069304	9486.181471947044	6136.091315777512
1	Deaths	6	China	2	Female	12	35-39 years	496	Intracerebral hemorrhage	1	Number	1990	4326.606958060383	5548.802963731272	3319.978397307046
1	Deaths	6	China	3	Both	12	35-39 years	496	Intracerebral hemorrhage	1	Number	1990	12005.751467129672	14450.735702834814	10020.257147152894
1	Deaths	6	China	1	Male	12	35-39 years	496	Intracerebral hemorrhage	3	Rate	1990	16.26038192680736	20.086734085898488	12.993008298576845
1	Deaths	6	China	2	Female	12	35-39 years	496	Intracerebral hemorrhage	3	Rate	1990	9.808018977850445	12.57862461281366	7.526084861065997
1	Deaths	6	China	3	Both	12	35-39 years	496	Intracerebral hemorrhage	3	Rate	1990	13.144159740310975	15.820982048738601	10.970397058590695
1	Deaths	6	China	1	Male	13	40-44 years	496	Intracerebral hemorrhage	1	Number	1990	12683.976629336632	15548.42792331737	10042.943137316486
1	Deaths	6	China	2	Female	13	40-44 years	496	Intracerebral hemorrhage	1	Number	1990	7802.520812424843	9757.340312091035	6179.160982162957
1	Deaths	6	China	3	Both	13	40-44 years	496	Intracerebral hemorrhage	1	Number	1990	20486.497441761465	24324.269456978232	17296.473459921417
1	Deaths	6	China	1	Male	13	40-44 years	496	Intracerebral hemorrhage	3	Rate	1990	36.05445511578275	44.1967147263301	28.547265038099717
1	Deaths	6	China	2	Female	13	40-44 years	496	Intracerebral hemorrhage	3	Rate	1990	24.44836715919151	30.573585663150016	19.36174219325423
1	Deaths	6	China	3	Both	13	40-44 years	496	Intracerebral hemorrhage	3	Rate	1990	30.533870403814387	36.25383467223737	25.779334928755215
1	Deaths	6	China	1	Male	14	45-49 years	496	Intracerebral hemorrhage	1	Number	1990	16730.622034623233	20754.133398232327	13285.340790544515
1	Deaths	6	China	2	Female	14	45-49 years	496	Intracerebral hemorrhage	1	Number	1990	10837.915613859863	13706.928195279961	8456.820521855023
1	Deaths	6	China	3	Both	14	45-49 years	496	Intracerebral hemorrhage	1	Number	1990	27568.53764848308	32907.765138749295	23210.563337392014
1	Deaths	6	China	1	Male	14	45-49 years	496	Intracerebral hemorrhage	3	Rate	1990	61.42195251535996	76.19318597034935	48.773534510462476
1	Deaths	6	China	2	Female	14	45-49 years	496	Intracerebral hemorrhage	3	Rate	1990	44.453897585183945	56.2217315496736	34.68735564743305
1	Deaths	6	China	3	Both	14	45-49 years	496	Intracerebral hemorrhage	3	Rate	1990	53.40777853677869	63.751318806979064	44.965193375264754
1	Deaths	6	China	1	Male	15	50-54 years	496	Intracerebral hemorrhage	1	Number	1990	31538.694914096293	39398.22087658693	24870.65950501553
1	Deaths	6	China	2	Female	15	50-54 years	496	Intracerebral hemorrhage	1	Number	1990	22073.550858012117	27991.61406968469	17704.526067039278
1	Deaths	6	China	3	Both	15	50-54 years	496	Intracerebral hemorrhage	1	Number	1990	53612.24577210839	64077.58720737419	44678.108616030186
1	Deaths	6	China	1	Male	15	50-54 years	496	Intracerebral hemorrhage	3	Rate	1990	124.878080860437	155.99802800288953	98.47586392459071
1	Deaths	6	China	2	Female	15	50-54 years	496	Intracerebral hemorrhage	3	Rate	1990	98.3000148967367	124.65489117420185	78.84346235566908
1	Deaths	6	China	3	Both	15	50-54 years	496	Intracerebral hemorrhage	3	Rate	1990	112.36902309090632	134.303940691493	93.64344556788892
1	Deaths	6	China	1	Male	16	55-59 years	496	Intracerebral hemorrhage	1	Number	1990	47510.938177639815	59904.54715371595	37483.548793264716
1	Deaths	6	China	2	Female	16	55-59 years	496	Intracerebral hemorrhage	1	Number	1990	33678.069282288976	42907.826556025684	27035.027977156293
1	Deaths	6	China	3	Both	16	55-59 years	496	Intracerebral hemorrhage	1	Number	1990	81189.00745992876	96478.88295735396	68498.42535514758
1	Deaths	6	China	1	Male	16	55-59 years	496	Intracerebral hemorrhage	3	Rate	1990	209.03457467377385	263.5629186795421	164.9169218668746
1	Deaths	6	China	2	Female	16	55-59 years	496	Intracerebral hemorrhage	3	Rate	1990	163.1661268880934	207.88317209189393	130.9814042001411
1	Deaths	6	China	3	Both	16	55-59 years	496	Intracerebral hemorrhage	3	Rate	1990	187.20472258083444	222.4599497395566	157.9429176069601
1	Deaths	6	China	1	Male	17	60-64 years	496	Intracerebral hemorrhage	1	Number	1990	57988.21763072278	72826.47977809378	45875.84400153741
1	Deaths	6	China	2	Female	17	60-64 years	496	Intracerebral hemorrhage	1	Number	1990	41329.62917630375	52795.72689159062	33527.72387976158
1	Deaths	6	China	3	Both	17	60-64 years	496	Intracerebral hemorrhage	1	Number	1990	99317.84680702652	118461.17438112349	83619.96871776065
1	Deaths	6	China	1	Male	17	60-64 years	496	Intracerebral hemorrhage	3	Rate	1990	318.5655229302201	400.08137103672493	252.02468417432564
1	Deaths	6	China	2	Female	17	60-64 years	496	Intracerebral hemorrhage	3	Rate	1990	241.20646094035604	308.1244784938824	195.67326834520605
1	Deaths	6	China	3	Both	17	60-64 years	496	Intracerebral hemorrhage	3	Rate	1990	281.0554062413723	335.22830548478237	236.6326398872187
1	Deaths	6	China	1	Male	18	65-69 years	496	Intracerebral hemorrhage	1	Number	1990	71856.13844368764	89076.37437645473	56976.79369966021
1	Deaths	6	China	2	Female	18	65-69 years	496	Intracerebral hemorrhage	1	Number	1990	55725.50877662276	68858.26487343003	46127.62161418387
1	Deaths	6	China	3	Both	18	65-69 years	496	Intracerebral hemorrhage	1	Number	1990	127581.6472203105	150663.61537483535	108689.28003907295
1	Deaths	6	China	1	Male	18	65-69 years	496	Intracerebral hemorrhage	3	Rate	1990	535.8956963880651	664.3224463781016	424.92707232753844
1	Deaths	6	China	2	Female	18	65-69 years	496	Intracerebral hemorrhage	3	Rate	1990	401.6772188802548	496.33995163956905	332.494313112829
1	Deaths	6	China	3	Both	18	65-69 years	496	Intracerebral hemorrhage	3	Rate	1990	467.6436077296861	552.2493100110198	398.3946605677829
1	Deaths	6	China	1	Male	19	70-74 years	496	Intracerebral hemorrhage	1	Number	1990	79918.80223416562	96821.98239591278	63304.058318575735
1	Deaths	6	China	2	Female	19	70-74 years	496	Intracerebral hemorrhage	1	Number	1990	70182.97799882808	89100.78572177587	58255.50386622568
1	Deaths	6	China	3	Both	19	70-74 years	496	Intracerebral hemorrhage	1	Number	1990	150101.7802329938	176430.25068139334	128885.36524481593
1	Deaths	6	China	1	Male	19	70-74 years	496	Intracerebral hemorrhage	3	Rate	1990	915.941541690278	1109.6672290630113	725.5215938006097
1	Deaths	6	China	2	Female	19	70-74 years	496	Intracerebral hemorrhage	3	Rate	1990	695.4087930389268	882.8560945167472	577.2252871937546
1	Deaths	6	China	3	Both	19	70-74 years	496	Intracerebral hemorrhage	3	Rate	1990	797.6648148584783	937.5785085743729	684.9173996896773
1	Deaths	6	China	1	Male	20	75-79 years	496	Intracerebral hemorrhage	1	Number	1990	71674.46380898905	84260.34230366528	58805.5437167175
1	Deaths	6	China	2	Female	20	75-79 years	496	Intracerebral hemorrhage	1	Number	1990	73924.51603353597	91413.58408366234	61289.35713879969
1	Deaths	6	China	3	Both	20	75-79 years	496	Intracerebral hemorrhage	1	Number	1990	145598.97984252486	170203.17658576835	125945.15572304995
1	Deaths	6	China	1	Male	20	75-79 years	496	Intracerebral hemorrhage	3	Rate	1990	1463.6281452517972	1720.6380343891492	1200.838406130194
1	Deaths	6	China	2	Female	20	75-79 years	496	Intracerebral hemorrhage	3	Rate	1990	1140.1670571222182	1409.9078727601166	945.290002712452
1	Deaths	6	China	3	Both	20	75-79 years	496	Intracerebral hemorrhage	3	Rate	1990	1279.350276920199	1495.542629029481	1106.6558984500587
1	Deaths	6	China	1	Male	22	All ages	496	Intracerebral hemorrhage	1	Number	1990	484166.4263240908	583240.2543053357	393054.5380573747
1	Deaths	6	China	2	Female	22	All ages	496	Intracerebral hemorrhage	1	Number	1990	428856.5069674723	530390.6025748745	357780.4137223663
1	Deaths	6	China	3	Both	22	All ages	496	Intracerebral hemorrhage	1	Number	1990	913022.9332915623	1064533.7813439649	784398.1378031716
1	Deaths	6	China	1	Male	22	All ages	496	Intracerebral hemorrhage	3	Rate	1990	79.78497427506295	96.11118441075811	64.77079884637189
1	Deaths	6	China	2	Female	22	All ages	496	Intracerebral hemorrhage	3	Rate	1990	75.28838646439806	93.11331882570886	62.810542967381856
1	Deaths	6	China	3	Both	22	All ages	496	Intracerebral hemorrhage	3	Rate	1990	77.60781177610338	90.48637697851083	66.67458265992403
1	Deaths	6	China	1	Male	27	Age-standardized	496	Intracerebral hemorrhage	3	Rate	1990	164.1007020735696	192.19477901219162	136.27251621826593
1	Deaths	6	China	2	Female	27	Age-standardized	496	Intracerebral hemorrhage	3	Rate	1990	122.50318298875186	150.6787561200301	102.43336672470573
1	Deaths	6	China	3	Both	27	Age-standardized	496	Intracerebral hemorrhage	3	Rate	1990	139.67357050651296	162.03192700684642	121.08802327711811
1	Deaths	6	China	1	Male	30	80-84 years	496	Intracerebral hemorrhage	1	Number	1990	46265.673137381666	54055.77907123785	38416.11907002713
1	Deaths	6	China	2	Female	30	80-84 years	496	Intracerebral hemorrhage	1	Number	1990	60000.98755988281	74826.34524862586	49993.8604209832
1	Deaths	6	China	3	Both	30	80-84 years	496	Intracerebral hemorrhage	1	Number	1990	106266.66069726445	123982.47879981942	92199.26048327897
1	Deaths	6	China	1	Male	30	80-84 years	496	Intracerebral hemorrhage	3	Rate	1990	2268.0933007924064	2649.989550925349	1883.282710411313
1	Deaths	6	China	2	Female	30	80-84 years	496	Intracerebral hemorrhage	3	Rate	1990	1842.0598605576924	2297.2056411098615	1534.836130220468
1	Deaths	6	China	3	Both	30	80-84 years	496	Intracerebral hemorrhage	3	Rate	1990	2006.1193648850756	2340.5614705005387	1740.5526876441181
1	Deaths	6	China	1	Male	31	85-89 years	496	Intracerebral hemorrhage	1	Number	1990	23047.44220994983	26090.131401056595	19421.231372914655
1	Deaths	6	China	2	Female	31	85-89 years	496	Intracerebral hemorrhage	1	Number	1990	32425.019310582313	40866.53625680802	26478.530433813823
1	Deaths	6	China	3	Both	31	85-89 years	496	Intracerebral hemorrhage	1	Number	1990	55472.46152053208	65726.4326842692	47260.43453026411
1	Deaths	6	China	1	Male	31	85-89 years	496	Intracerebral hemorrhage	3	Rate	1990	4200.995447127472	4755.604645077653	3540.024260913474
1	Deaths	6	China	2	Female	31	85-89 years	496	Intracerebral hemorrhage	3	Rate	1990	2848.7055206650766	3590.336410601134	2326.275741069068
1	Deaths	6	China	3	Both	31	85-89 years	496	Intracerebral hemorrhage	3	Rate	1990	3288.5128263772963	3896.3877028287657	2801.688276901385
1	Deaths	6	China	1	Male	32	90-94 years	496	Intracerebral hemorrhage	1	Number	1990	5140.846969886239	5752.638655507395	4329.488871463436
1	Deaths	6	China	2	Female	32	90-94 years	496	Intracerebral hemorrhage	1	Number	1990	8176.038400200618	10225.362135614965	6527.957763486197
1	Deaths	6	China	3	Both	32	90-94 years	496	Intracerebral hemorrhage	1	Number	1990	13316.88537008686	15545.737560136155	11076.122284922685
1	Deaths	6	China	1	Male	32	90-94 years	496	Intracerebral hemorrhage	3	Rate	1990	6309.407298496127	7060.264686204513	5313.620273931951
1	Deaths	6	China	2	Female	32	90-94 years	496	Intracerebral hemorrhage	3	Rate	1990	3628.2638771523166	4537.688089447145	2896.8984960065523
1	Deaths	6	China	3	Both	32	90-94 years	496	Intracerebral hemorrhage	3	Rate	1990	4340.2631668238555	5066.694670581892	3609.9496427649447
1	Deaths	6	China	1	Male	235	95+ years	496	Intracerebral hemorrhage	1	Number	1990	269.8327623932421	306.0556116932895	225.0579492349433
1	Deaths	6	China	2	Female	235	95+ years	496	Intracerebral hemorrhage	1	Number	1990	1506.094514683858	1886.4608289964153	1171.8151981319402
1	Deaths	6	China	3	Both	235	95+ years	496	Intracerebral hemorrhage	1	Number	1990	1775.927277077103	2163.421559410341	1401.803661042752
1	Deaths	6	China	1	Male	235	95+ years	496	Intracerebral hemorrhage	3	Rate	1990	3473.0851024431026	3939.318472906453	2896.777262114464
1	Deaths	6	China	2	Female	235	95+ years	496	Intracerebral hemorrhage	3	Rate	1990	4602.579815490798	5764.967901815559	3581.0322166530996
1	Deaths	6	China	3	Both	235	95+ years	496	Intracerebral hemorrhage	3	Rate	1990	4385.862652797792	5342.825656291461	3461.920092607317
1	Deaths	6	China	1	Male	1	<5 years	497	Subarachnoid hemorrhage	1	Number	1990	1101.9080624529652	1589.439795794987	483.888196323885
1	Deaths	6	China	2	Female	1	<5 years	497	Subarachnoid hemorrhage	1	Number	1990	1280.5630993328023	1718.0032417070718	570.4415493335417
1	Deaths	6	China	3	Both	1	<5 years	497	Subarachnoid hemorrhage	1	Number	1990	2382.471161785767	3214.829142469275	1373.4609301668997
1	Deaths	6	China	1	Male	1	<5 years	497	Subarachnoid hemorrhage	3	Rate	1990	1.8593567275441352	2.682016474912519	0.8165116527155071
1	Deaths	6	China	2	Female	1	<5 years	497	Subarachnoid hemorrhage	3	Rate	1990	2.4371642713751824	3.2696991823181105	1.085662833536247
1	Deaths	6	China	3	Both	1	<5 years	497	Subarachnoid hemorrhage	3	Rate	1990	2.1308969598676266	2.8753630919280018	1.2284319607024803
1	Deaths	6	China	1	Male	6	5-9 years	497	Subarachnoid hemorrhage	1	Number	1990	304.51968832091217	410.5523440135578	150.27777614709763
1	Deaths	6	China	2	Female	6	5-9 years	497	Subarachnoid hemorrhage	1	Number	1990	240.4599042990063	297.3990042026445	128.3683498738379
1	Deaths	6	China	3	Both	6	5-9 years	497	Subarachnoid hemorrhage	1	Number	1990	544.9795926199188	684.9960394889537	346.0970341128096
1	Deaths	6	China	1	Male	6	5-9 years	497	Subarachnoid hemorrhage	3	Rate	1990	0.5614366993402817	0.7569269304074709	0.27706405155423325
1	Deaths	6	China	2	Female	6	5-9 years	497	Subarachnoid hemorrhage	3	Rate	1990	0.4805490541054621	0.5943394620326222	0.25653877426585486
1	Deaths	6	China	3	Both	6	5-9 years	497	Subarachnoid hemorrhage	3	Rate	1990	0.5226221366893061	0.6568944940863186	0.3318986140385935
1	Deaths	6	China	1	Male	7	10-14 years	497	Subarachnoid hemorrhage	1	Number	1990	202.74542234182718	269.59649330074615	106.94484037406903
1	Deaths	6	China	2	Female	7	10-14 years	497	Subarachnoid hemorrhage	1	Number	1990	156.57507705272042	196.860323227864	89.03473985301973
1	Deaths	6	China	3	Both	7	10-14 years	497	Subarachnoid hemorrhage	1	Number	1990	359.32049939454794	445.75188793272116	225.28958052830484
1	Deaths	6	China	1	Male	7	10-14 years	497	Subarachnoid hemorrhage	3	Rate	1990	0.3839927533745368	0.5106063484290863	0.20254979491079225
1	Deaths	6	China	2	Female	7	10-14 years	497	Subarachnoid hemorrhage	3	Rate	1990	0.31635716756695137	0.3977527933242646	0.17989311354755147
1	Deaths	6	China	3	Both	7	10-14 years	497	Subarachnoid hemorrhage	3	Rate	1990	0.35126797086789635	0.4357623944319743	0.22024074313378286
1	Deaths	6	China	1	Male	8	15-19 years	497	Subarachnoid hemorrhage	1	Number	1990	811.3833275399459	1133.7359723349214	374.8460530466537
1	Deaths	6	China	2	Female	8	15-19 years	497	Subarachnoid hemorrhage	1	Number	1990	462.2900678026102	588.1970647455399	275.9000388330406
1	Deaths	6	China	3	Both	8	15-19 years	497	Subarachnoid hemorrhage	1	Number	1990	1273.673395342556	1647.7530047570694	772.565893363146
1	Deaths	6	China	1	Male	8	15-19 years	497	Subarachnoid hemorrhage	3	Rate	1990	1.2476787813477856	1.7433662589811347	0.5764075385629004
1	Deaths	6	China	2	Female	8	15-19 years	497	Subarachnoid hemorrhage	3	Rate	1990	0.7500596078158052	0.954342068819493	0.44764421590782677
1	Deaths	6	China	3	Both	8	15-19 years	497	Subarachnoid hemorrhage	3	Rate	1990	1.0055432300088656	1.300872644995944	0.6099274795624725
1	Deaths	6	China	1	Male	9	20-24 years	497	Subarachnoid hemorrhage	1	Number	1990	920.0736892466969	1241.5663270059329	445.8137679994091
1	Deaths	6	China	2	Female	9	20-24 years	497	Subarachnoid hemorrhage	1	Number	1990	542.025224379143	723.8582274245074	318.3836848351289
1	Deaths	6	China	3	Both	9	20-24 years	497	Subarachnoid hemorrhage	1	Number	1990	1462.0989136258409	1826.5064492497438	916.7266144329592
1	Deaths	6	China	1	Male	9	20-24 years	497	Subarachnoid hemorrhage	3	Rate	1990	1.3627899270888055	1.8389767080956707	0.6603281014203624
1	Deaths	6	China	2	Female	9	20-24 years	497	Subarachnoid hemorrhage	3	Rate	1990	0.8405195197069089	1.122488294428817	0.49371816997385437
1	Deaths	6	China	3	Both	9	20-24 years	497	Subarachnoid hemorrhage	3	Rate	1990	1.1076430842380371	1.3837075029421584	0.6944850893128193
1	Deaths	6	China	1	Male	10	25-29 years	497	Subarachnoid hemorrhage	1	Number	1990	887.9637195341278	1188.2961896669678	422.9312802703497
1	Deaths	6	China	2	Female	10	25-29 years	497	Subarachnoid hemorrhage	1	Number	1990	578.0645657226356	783.4939086817817	372.06678406789865
1	Deaths	6	China	3	Both	10	25-29 years	497	Subarachnoid hemorrhage	1	Number	1990	1466.0282852567636	1804.4016371960997	925.3950698687136
1	Deaths	6	China	1	Male	10	25-29 years	497	Subarachnoid hemorrhage	3	Rate	1990	1.5736642247570192	2.105918474997014	0.7495259216686421
1	Deaths	6	China	2	Female	10	25-29 years	497	Subarachnoid hemorrhage	3	Rate	1990	1.081243244082669	1.4654894033905803	0.695933846279047
1	Deaths	6	China	3	Both	10	25-29 years	497	Subarachnoid hemorrhage	3	Rate	1990	1.3340936578385727	1.6420152357123479	0.8421145117883652
1	Deaths	6	China	1	Male	11	30-34 years	497	Subarachnoid hemorrhage	1	Number	1990	1160.1896174968194	1545.7296902545795	543.8801854229579
1	Deaths	6	China	2	Female	11	30-34 years	497	Subarachnoid hemorrhage	1	Number	1990	792.3236732530511	1046.2570238717135	484.36455006709656
1	Deaths	6	China	3	Both	11	30-34 years	497	Subarachnoid hemorrhage	1	Number	1990	1952.513290749871	2405.8002335422725	1235.495263664401
1	Deaths	6	China	1	Male	11	30-34 years	497	Subarachnoid hemorrhage	3	Rate	1990	2.5207939931389207	3.3584735283333247	1.1817119234005167
1	Deaths	6	China	2	Female	11	30-34 years	497	Subarachnoid hemorrhage	3	Rate	1990	1.8766747295779904	2.478133853153758	1.1472517377680584
1	Deaths	6	China	3	Both	11	30-34 years	497	Subarachnoid hemorrhage	3	Rate	1990	2.212622016197741	2.7262946626421853	1.4000847186254006
1	Deaths	6	China	1	Male	12	35-39 years	497	Subarachnoid hemorrhage	1	Number	1990	2193.2327802590517	2931.6987551019415	1030.5352376123765
1	Deaths	6	China	2	Female	12	35-39 years	497	Subarachnoid hemorrhage	1	Number	1990	1717.005894791331	2263.6341438314184	899.3682366715237
1	Deaths	6	China	3	Both	12	35-39 years	497	Subarachnoid hemorrhage	1	Number	1990	3910.2386750503856	4843.848217243614	2429.2155858874407
1	Deaths	6	China	1	Male	12	35-39 years	497	Subarachnoid hemorrhage	3	Rate	1990	4.6441114136199575	6.207793250407373	2.1821306439564996
1	Deaths	6	China	2	Female	12	35-39 years	497	Subarachnoid hemorrhage	3	Rate	1990	3.8922940226454124	5.131449853619675	2.038784853548303
1	Deaths	6	China	3	Both	12	35-39 years	497	Subarachnoid hemorrhage	3	Rate	1990	4.281014970893113	5.3031511521446095	2.65955844513175
1	Deaths	6	China	1	Male	13	40-44 years	497	Subarachnoid hemorrhage	1	Number	1990	3198.674292321334	4358.803025770854	1439.7606432211564
1	Deaths	6	China	2	Female	13	40-44 years	497	Subarachnoid hemorrhage	1	Number	1990	2487.7790217189863	3242.007089271696	1333.7511749390728
1	Deaths	6	China	3	Both	13	40-44 years	497	Subarachnoid hemorrhage	1	Number	1990	5686.453314040313	7141.917225741546	3697.3926065670717
1	Deaths	6	China	1	Male	13	40-44 years	497	Subarachnoid hemorrhage	3	Rate	1990	9.092295111595396	12.389984043940357	4.0925481814927105
1	Deaths	6	China	2	Female	13	40-44 years	497	Subarachnoid hemorrhage	3	Rate	1990	7.795190348876232	10.158483592251185	4.179167118912135
1	Deaths	6	China	3	Both	13	40-44 years	497	Subarachnoid hemorrhage	3	Rate	1990	8.475310581608085	10.644590449172062	5.510737352828501
1	Deaths	6	China	1	Male	14	45-49 years	497	Subarachnoid hemorrhage	1	Number	1990	3549.2402234071233	5014.578759576001	1503.9292201219703
1	Deaths	6	China	2	Female	14	45-49 years	497	Subarachnoid hemorrhage	1	Number	1990	2815.8343900680325	3746.4748393136956	1408.1688123084284
1	Deaths	6	China	3	Both	14	45-49 years	497	Subarachnoid hemorrhage	1	Number	1990	6365.07461347515	8131.085106471472	3713.372793439422
1	Deaths	6	China	1	Male	14	45-49 years	497	Subarachnoid hemorrhage	3	Rate	1990	13.030075272549633	18.4096692769586	5.521269260260008
1	Deaths	6	China	2	Female	14	45-49 years	497	Subarachnoid hemorrhage	3	Rate	1990	11.54971288324532	15.366922455027787	5.775888500640836
1	Deaths	6	China	3	Both	14	45-49 years	497	Subarachnoid hemorrhage	3	Rate	1990	12.330886014378724	15.752130133533685	7.1938161648347165
1	Deaths	6	China	1	Male	15	50-54 years	497	Subarachnoid hemorrhage	1	Number	1990	6394.1211134253	9121.009419501108	2601.7055395902717
1	Deaths	6	China	2	Female	15	50-54 years	497	Subarachnoid hemorrhage	1	Number	1990	5550.448603147839	7223.20486510075	2611.7755978299097
1	Deaths	6	China	3	Both	15	50-54 years	497	Subarachnoid hemorrhage	1	Number	1990	11944.56971657314	15361.460981664133	6503.655575288169
1	Deaths	6	China	1	Male	15	50-54 years	497	Subarachnoid hemorrhage	3	Rate	1990	25.317647911831237	36.11481562314688	10.301504093081167
[truncated: 64,049 more rows]
