# Supplementary material for: Subtype and gender-differentiated burden of stroke in China (1990–2021): attributable risk factors and future projections based on the Global Burden of Disease Study 2021
Source: Front Nutr. 2025 Nov 19;12:1687411. doi: 10.3389/fnut.2025.1687411 (PMC12672247; doi:10.3389/fnut.2025.1687411)
Supplement: Supplementary file 3 [file Data_Sheet_2.zip › supplementary 2.code.R]

library(scales)
library(sf)
library(tidyverse)
library(ggrepel)
library(ggsci)
library(patchwork)
library(tidyverse)
library(patchwork)
library(BAPC)
library(INLA)
library(dplyr)
library(data.table)
library(vroom)
library(car)# 异方差诊断
library(MASS)# 稳健回归
library(mgcv)# 提供洛伦兹曲线拟合 (样条函数等)
library(splines)# 拟合样条函数
library(ggrepel)
library(cowplot)
library(segmented)
library(strucchange)
library(grid)
library(gridExtra)
select <- dplyr::select
load("/Users/mac/Desktop/GBD最新版本/GBD/GBD2021DeepSeekV2.3.1/GBD.Rdata")


########################################table

df=fread("data.csv",header = T) %>% 
  mutate(measure_name = if_else(measure_name == "DALYs (Disability-Adjusted Life Years)", "DALYs", measure_name)) %>% 
  mutate(measure_name = if_else(measure_name == "YLDs (Years Lived with Disability)", "YLDs", measure_name)) %>% 
  filter(year>1989)


df1 <- df %>% 
  filter(age_name %in% c("All ages","Age-standardized")) %>% 
  filter(location_name %in% c("China")) %>%
  filter(!metric_name == "Percent") %>%
  filter(sex_name == "Both") %>% 
  filter(year %in% c(1990, 2021))  %>% 
  mutate(aa = paste0(age_name,metric_name)) %>% 
  filter(!aa=="All agesRate") %>% 
  select(-aa) %>% 
  mutate(num = if_else(metric_name == "Number", 
                       sprintf("%.2f (%.2f, %.2f)", val, lower, upper), 
                       sprintf("%.2f (%.2f, %.2f)", val, lower, upper))) %>%
  mutate(yearmeasure_name = paste0(year, measure_name, "-", metric_name)) %>%
  select(location_id,location_name,cause_name,sex_name,yearmeasure_name,age_name,num)

dfntd21 <- df1 %>%
  dplyr::select(-"age_name") %>%
  pivot_wider(
    names_from = yearmeasure_name,
    values_from = num
  ) %>%
  select("location_id", "location_name", "cause_name","sex_name",
         "1990Deaths-Number", "1990Deaths-Rate", "2021Deaths-Number", "2021Deaths-Rate",
         "1990DALYs-Number", "1990DALYs-Rate", "2021DALYs-Number", "2021DALYs-Rate",
         "1990Incidence-Number", "1990Incidence-Rate", "2021Incidence-Number", "2021Incidence-Rate",
         "1990Prevalence-Number", "1990Prevalence-Rate", "2021Prevalence-Number", "2021Prevalence-Rate"
  ) %>%
  # 再次将location_name转换为因子，并指定排序顺序
  mutate(location_name = factor(location_name, levels = c("China"))) %>%
  arrange(location_name) %>% 
  mutate(cause_name=factor(cause_name,levels = c("Stroke","ischemic stroke", "intracerebral hemorrhage", "subarachnoid hemorrhage"))) %>% 
  arrange(cause_name) %>% 
  arrange(sex_name)


dfq <- dfntd21

write.csv(dfq,paste0("Table.csv"))


df <- fread("data.csv") %>% 
  mutate(
    measure_name = if_else(measure_name == "DALYs (Disability-Adjusted Life Years)", "DALYs", measure_name))


df1 <- df %>%
  filter(
    location_id %in% c(6),
    age_name == "Age-standardized",
    metric_name == "Rate",
    sex_name =="Both",
    !is.na(val), is.finite(val), val > 0
  )

# ===== 2) 计算函数：返回 EAPC 及 95%CI =====
compute_eapc <- function(d) {
  # 至少需要两个年份
  if (dplyr::n_distinct(d$year) < 2 || all(!is.finite(d$val))) {
    return(tibble(EAPC = NA_real_, lower_CI = NA_real_, upper_CI = NA_real_))
  }
  fit <- try(lm(log(val) ~ year, data = d), silent = TRUE)
  if (inherits(fit, "try-error")) {
    return(tibble(EAPC = NA_real_, lower_CI = NA_real_, upper_CI = NA_real_))
  }
  sm <- summary(fit)
  beta <- as.numeric(coef(fit)["year"])
  se_beta <- as.numeric(sm$coefficients["year", "Std. Error"])
  EAPC <- (exp(beta) - 1) * 100
  lower <- (exp(beta - 1.96 * se_beta) - 1) * 100
  upper <- (exp(beta + 1.96 * se_beta) - 1) * 100
  tibble(EAPC = EAPC, lower_CI = lower, upper_CI = upper)
}

# ===== 3) 分组计算：measure × sex × cause × location =====
res <- df1 %>%
  group_by(measure_name, sex_name, cause_name, location_name) %>%
  group_modify(~{
    d <- .x
    out <- compute_eapc(d)
    out$EAPC_formatted <- sprintf("%.2f (%.2f, %.2f)", out$EAPC, out$lower_CI, out$upper_CI)
    out$n_years  <- dplyr::n_distinct(d$year)
    out$year_min <- min(d$year)
    out$year_max <- max(d$year)
    out
  }) %>%
  ungroup()

# ===== 4) 关联位置信息并排序 =====
res2 <- res %>%
  left_join(dflocation, by = "location_name") %>%
  mutate(
    location_name = factor(
      location_name,
      levels = c("China")
    ),
    cause_name = factor(
      cause_name,
      levels = c(
        "Stroke","ischemic stroke", "intracerebral hemorrhage", "subarachnoid hemorrhage"))) %>%
  arrange(location_name, cause_name, sex_name, measure_name)

dfq <- res2 %>% 
  select(location_name,measure_name,sex_name,cause_name,EAPC_formatted) %>% 
  distinct() %>% 
  mutate(x=paste0("1990-2021_",measure_name,"_EAPC")) %>% 
  select(-measure_name) %>% 
  pivot_wider(
    names_from = x,
    values_from = EAPC_formatted
  ) %>% mutate(
    location_name = factor(
      location_name,
      levels = c("China")
    ),
    cause_name = factor(
      cause_name,
      levels = c("Stroke","ischemic stroke", "intracerebral hemorrhage", "subarachnoid hemorrhage"))) %>%
  arrange(sex_name,cause_name,location_name  )


# ===== 5) 保存为一张表 =====
# 文件名可按你的数据年份修改，这里不写死年份范围
outfile <- "table_EAPC.csv"
fwrite(dfq, outfile)

message("EAPC 计算完成，已保存到: ", outfile, " 🎉")


#########################################fig1

df=fread("data.csv",header = T) %>% mutate(measure_name = if_else(measure_name == "DALYs (Disability-Adjusted Life Years)", "DALYs", measure_name)) %>% 
  filter(year>1989)


# Required libraries
library(ggplot2)
library(dplyr)

for (c in unique(df$cause_name)) {print(c)
  df1 <- df %>% 
    filter(cause_name==c)
  for (m in unique(df1$measure_name)) {print(m)
    df2 <- df1 %>%
      filter(measure_name == m) %>%
      filter(location_name == "China") %>%
      filter(age_id == "27") %>%
      filter(metric_name == "Rate") %>%
      filter(sex_name == "Both")
    
    seg_apcNew=function(dfx=dfx,labx="xxx",decx=2){
      df1=dfx
      # Fit the initial linear model
      lm_model <- glm((val)~ year, data = df1)
      
      fit_segmented_model <- function(model, breakpoints) {
        tryCatch({
          segmented(model, seg.Z = ~ year, psi = breakpoints)
        }, warning = function(w) {
          if (grepl("Breakpoint estimate", w$message)) {
            cat("Warning: Breakpoint estimate(s) outdistanced to allow finite estimates and st.errs.\n")
            NULL
          } else {
            warning(w)
            NULL
          }
        }, error = function(e) {
          cat("Error: Failed to fit the segmented regression model.\n")
          NULL
        })
      }
      
      segmented_model <- fit_segmented_model(lm_model, c(1997, 2005, 2012))
      if (!is.null(segmented_model)) {
        print(1)
      } else {
        segmented_model <- fit_segmented_model(lm_model, c(1995, 2000, 2014))
        if (!is.null(segmented_model)) {
          print(2)
        } else {
          segmented_model <- fit_segmented_model(lm_model, c(1990, 2021))
          if (!is.null(segmented_model)) {
            print(3)
          } else {
            segmented_model <- fit_segmented_model(lm_model, c(2021))
            if (!is.null(segmented_model)) {
              print(4)
            } else {
              cat("Failed to fit the segmented regression model.\n")
            }
          }
        }
      }
      
      if (!is.null(segmented_model)) {
        summary(segmented_model)
      } else {
        cat("Failed to fit the segmented regression model.\n")
      }
      plot(segmented_model)
      
      aapc_result <- aapc(segmented_model, parm = "year")
      print(aapc_result)
      
      df1$fit=as.numeric(segmented_model$fitted.values)
      
      breakpoints=as.numeric(round(segmented_model$indexU$year))
      dft=df1 %>% filter(year %in% breakpoints)
      my.seg <- segmented_model
      summary(my.seg)
      my.seg$psi
      slope(my.seg)
      
      my.fitted <- fitted(my.seg)
      my.model <- data.frame(year =  df1$year, val = my.fitted)
      
      p1=ggplot() + 
        geom_line(data=my.model, aes(x = year, y = val),color="red")+
        geom_point(data=df1,aes(year,val),color="#7B68EE",size=1)+
        geom_vline(xintercept = breakpoints, linetype = "dashed")+
        scale_x_continuous(breaks = c(1990,1995,2000,2005,2010,2015,2018,2021),
                           labels = c(1990,1995,2000,2005,2010,2015,2018,2021))+
        annotate("text", x = breakpoints, y = dft$val, label = as.character(breakpoints), 
                 vjust = -1, hjust = -0.1, color = "black", size = 3.5)+
        theme_bw()+
        labs(x="Time",y=unique(dfx$measure_name))
      
      # 下面是对 log(val) 的分段回归与 APC 计算（含 p 值计算）
      lm_model <- glm(log(val) ~ year, data = df1)
      
      segmentation_successful <- FALSE
      try({
        my.seg <- segmented(lm_model, seg.Z = ~ year, psi = c(1997, 2005, 2012))
        slope_tbl <- slope(my.seg)$year %>% as.data.frame()
        segmentation_successful <- TRUE
      }, silent = TRUE)
      
      if (!segmentation_successful) {
        try({
          my.seg <- segmented(lm_model, seg.Z = ~ year, psi = c(1995, 2000, 2014))
          slope_tbl <- slope(my.seg)$year %>% as.data.frame()
          segmentation_successful <- TRUE
        }, silent = TRUE)
      }
      
      if (!segmentation_successful) {
        my.seg <- segmented(lm_model, seg.Z = ~ year, psi = c(1990, 2021))
        slope_tbl <- slope(my.seg)$year %>% as.data.frame()
      }
      
      # slope() 返回的列一般为: slope, Std. Error, t value/z, 低CI, 高CI
      # 不同版本可能列名不同，稳妥起见按列位置取：1=估计, 2=SE, 4=下界, 5=上界
      slope_data <- slope_tbl %>%
        as.data.frame() %>%
        dplyr::rename(
          slope = 1,
          se = 2,
          low = 4,
          up = 5
        )
      slope_data$row.names <- rownames(slope_tbl)
      
      # 计算双侧 p 值（基于 z = slope/se）
      slope_data$z <- slope_data$slope / slope_data$se
      slope_data$p_value <- 2 * pnorm(-abs(slope_data$z))
      
      calculate_apc <- function(slope) {
        apc <- (exp(slope ) - 1) * 100
        return(apc)
      }
      
      slope_data$APC <- sapply(slope_data$slope, calculate_apc)
      slope_data$APC_CI_95_l <- sapply(slope_data$low, calculate_apc)
      slope_data$APC_CI_95_u <- sapply(slope_data$up, calculate_apc)
      
      significance_test <- function(lower, upper) {
        if (lower > 0 || upper < 0) {
          return("*")
        } else {
          return("")
        }
      }
      
      slope_data$p <- mapply(significance_test, slope_data$APC_CI_95_l, slope_data$APC_CI_95_u)
      
      # 保留原始 p 值，同时生成格式化 APC 文本
      slope_data = slope_data %>% 
        dplyr::mutate(
          APCs = sprintf(paste0("%.", decx, "f(%.", decx, "f,%.", decx, "f)"), APC, APC_CI_95_l, APC_CI_95_u),
          p_value = p_value
        ) %>%
        dplyr::select(row.names, APCs, p, p_value)
      
      num=sprintf("AAPC= %.3f(%.3f,%.3f)",aapc_result[1], aapc_result[3], aapc_result[4])
      
      plot(my.seg)
      
      df1$fit=as.numeric(my.seg$fitted.values)
      breakpoints=as.numeric(round(my.seg$indexU$year))
      dft=df1 %>% filter(year %in% breakpoints)
      my.fitted <- fitted(my.seg)
      my.model <- data.frame(year =  df1$year, val = my.fitted)
      
      generate_time_intervals <- function(start_year, end_year, breakpoints) {
        all_points <- sort(c(start_year, breakpoints, end_year))
        time_intervals <- paste0(head(all_points, -1), "-", tail(all_points, -1))
        return(time_intervals)
      }
      
      start_year <- 1990
      end_year <- 2021
      time_intervals <- generate_time_intervals(start_year, end_year, breakpoints)
      print(time_intervals)
      
      # 将时间区间添加回 slope_data（顺序需与行对应）
      slope_data$time <- time_intervals
      
      p2 <- ggplot() + 
        geom_line(data = my.model, aes(x = year, y = exp(val)), color = "red") +
        geom_point(data = df1, aes(x = year, y = val), color = "#7B68EE", size = 1) +
        geom_vline(xintercept = breakpoints, linetype = "dashed") +
        scale_x_continuous(
          breaks = c(1990, 1995, 2000, 2005, 2010, 2015, 2018, 2021),
          labels = c(1990, 1995, 2000, 2005, 2010, 2015, 2018, 2021)
        ) +
        geom_label(
          data = slope_data, 
          aes(
            x = c(1993, 2001, 2010, 2017),
            y = max(exp(my.model$val)),
            label = paste0(time, "\nAPC: ", APCs, "", p, "\nP=", sprintf(paste0("%.", decx, "g"), p_value))
          ), 
          fill = "transparent",
          color = "black",
          size = 4.5,
          fontface = "bold",
          label.size = 0
        ) +
        annotate(
          "text", 
          x = breakpoints, 
          y = dft$val, 
          label = as.character(breakpoints), 
          vjust = -1, 
          hjust = -0.1, 
          color = "blue", 
          size = 3.5, 
          fontface = "bold"
        ) +
        theme_bw() +
        labs(
          x = "Time", 
          y = unique(dfx$measure_name)
        )
      
      print(p2)
      
      return(list(dfx=dfx,aapc=num,p=p2,apcslope=slope_data,plotdata=my.model))
    }
    seg_apcAuto2021 = function(dfx = dfx, labx = "xxx", decx = 3) {
      library(dplyr)
      library(ggplot2)
      library(segmented)
      dfx = dfx %>% 
        filter(val>0) %>% 
        filter(year>1989)
      # 仅保留所需的列
      df1 <- dfx %>% dplyr::select(year, val)
      
      # 初始 GLM 拟合
      base_model <- tryCatch(glm(log(val) ~ year, data = df1), error = function(e) return(NULL))
      if (is.null(base_model)) stop("GLM model failed.")
      
      # 使用 selgmented 自动选择断点（最多 5 个）
      segmented_model <- tryCatch(
        selgmented(base_model, seg.Z = ~ year, type = "bic", Kmax = 5),
        error = function(e) stop("Segmented model fitting failed.")
      )
      
      # 提取斜率数据
      slope_data <- slope(segmented_model)$year %>% as.data.frame() %>%
        rename("slope" = 1, "low" = 4, "up" = 5)
      t_vals <- slope(segmented_model)$year[, 3]
      
      slope_data <- slope_data %>%
        mutate(
          APC = (exp(slope) - 1) * 100,
          APC_CI_95_l = (exp(low) - 1) * 100,
          APC_CI_95_u = (exp(up) - 1) * 100,
          APC_SE = (APC_CI_95_u - APC) / 1.96,
          t_value = t_vals,
          p_value = 2 * (1 - pt(abs(t_value), df = Inf))
        )
      
      # 计算 AAPC
      segment_breaks <- c(min(df1$year), segmented_model$psi[, 2], max(df1$year))
      segment_lengths <- diff(segment_breaks)
      total_years <- sum(segment_lengths)
      
      AAPC <- sum(slope_data$APC * segment_lengths) / total_years
      AAPC_SE <- sqrt(sum((segment_lengths^2 * slope_data$APC_SE^2))) / total_years
      AAPC_lower_CI <- AAPC - 1.96 * AAPC_SE
      AAPC_upper_CI <- AAPC + 1.96 * AAPC_SE
      z_value <- AAPC / AAPC_SE
      AAPC_p_value <- 2 * (1 - pnorm(abs(z_value)))
      
      AAPC_results <- data.frame(
        AAPC = AAPC,
        AAPC_CI_95_l = AAPC_lower_CI,
        AAPC_CI_95_u = AAPC_upper_CI,
        p_value = AAPC_p_value
      ) %>%
        mutate(x = sprintf(
          paste0("AAPC = %.", decx, "f (95%% CI: %.", decx, "f - %.", decx, "f), Pval = %.", decx, "f"),
          AAPC, AAPC_CI_95_l, AAPC_CI_95_u, p_value
        ))
      
      # 绘图
      breakpoints <- sort(as.integer(segmented_model$psi[, 2]))
      breakpoints <- c(min(df1$year), breakpoints, max(df1$year))
      segment_labels <- paste0(breakpoints[-length(breakpoints)], "-", breakpoints[-1])
      
      df11 <- df1 %>%
        mutate(segment = cut(year, breaks = breakpoints, labels = segment_labels, include.lowest = TRUE))
      
      my.fitted <- fitted(segmented_model)
      my.model <- data.frame(year = df11$year, val = my.fitted)
      dft <- df11 %>% filter(year %in% breakpoints)
      
      p2 <- ggplot() +
        geom_line(data = my.model, aes(x = year, y = exp(val)), color = "red") +
        geom_point(data = df11, aes(year, val), color = "#7B68EE", size = 1) +
        geom_vline(xintercept = breakpoints, linetype = "dashed") +
        scale_x_continuous(
          breaks = seq(min(df11$year), max(df11$year), by = 5)
        ) +
        annotate("text", x = breakpoints, y = dft$val, label = as.character(breakpoints),
                 vjust = -1, hjust = -0.1, color = "black", size = 3.5) +
        theme_bw() +
        labs(x = "Time", y = unique(dfx$measure_name)) +
        theme(
          axis.text.x = element_text(size = 14, face = "bold"),
          axis.text.y = element_text(size = 14, face = "bold"),
          axis.title.x = element_text(size = 16, face = "bold"),
          axis.title.y = element_text(size = 16, face = "bold"),
          legend.text = element_text(size = 14, face = "bold"),
          legend.title = element_text(size = 16, face = "bold"),
          strip.text = element_text(size = 16, face = "bold"),
          plot.title = element_text(size = 18, face = "bold", hjust = 0.5)
        )
      
      rownames(slope_data) <- segment_labels
      slope_data <- slope_data %>%
        dplyr::select(APC, APC_CI_95_l, p_value, APC_CI_95_u) %>%
        mutate(APC_95_CI = sprintf(
          paste0("%.", decx, "f (%.", decx, "f - %.", decx, "f)"),
          APC, APC_CI_95_l, APC_CI_95_u
        ))
      
      return(list(
        dfx = dfx,
        aapc = AAPC_results,
        p = p2,
        apcslope = slope_data,
        plotdata = my.model
      ))
    }
    xa <- seg_apcAuto2021(dfx=df2,labx="x",decx=2)
    
    
    # Save the plot and CSV output
    ggsave(paste0("./Fig-AAPC/Fig-AAPC-",c,"-",m,".pdf"), plot = xa$p, width = 12, height = 8)
    write.csv(xa$apcslope, paste0("./Fig-AAPC/Fig-AAPC-",c,"-",m,".csv"), row.names = FALSE)
    write.csv(df2, paste0("./Fig-AAPC/Fig-AAPC-",c,"-",m,"-data.csv"), row.names = FALSE)
  }}


######################################fig2

age_twofig=function(dfx=dfx,labx="Number of cases",color_scheme = 2){
  #agex=c(1,5:20,30,31,32,235)
  # Define the color palettes as dataframes.     , "lightpink", "#FF7E67", "#FFC0CB", "#EC7063".        , "skyblue", "#15B8A0", "#D8BFD8", "#2471A3"
  color_palettes <- data.frame(
    palette = c(1, 2, 3, 4, 5),
    color1 = c("lightpink"),
    color2 = c("skyblue"),
    legend_fill2 = rep("Male(number and 95%UI)",5),
    legend_fill1 = rep("Female(number and 95%UI)",5),
    legend_color2 = rep("Male(rate and 95%UI)",5),
    legend_color1 = rep("Female(rate and 95%UI)",5)
  )
  
  dfx=dfx %>% mutate(age_name = if_else(age_name %in% c("80-84", "85-89", "90-94"), 
                                        paste(age_name, "years"), 
                                        age_name)) 
  dfage=dfage %>% mutate(age_name = if_else(age_name %in% c("80-84", "85-89", "90-94"), 
                                            paste(age_name, "years"), 
                                            age_name)) 
  library(ggplot2)
  library(dplyr)
  # Check the number of unique location_id and cause_id
  if (length(unique(dfx$age_id)) < 2 || length(unique(dfx$year)) > 1) {
    p=  ggplot() +
      geom_text(aes(x = 0.5, y = 0.5, label = "Oops, your data is not suitable for this plot"), size = 12) +
      theme_void()
    return(p)
  }
  
  dfid=dfx %>% select(age_id,age_name) %>% distinct(age_id,.keep_all = T) %>% 
    left_join(.,dfage) %>% arrange(id)
  dfx=left_join(dfx,dfid) %>% filter(!is.na(id))
  dfx$age_name <- factor(dfx$age_name, levels = unique(dfid$age_name[order(dfid$id)]))
  df1=dfx #%>% filter(age_id %in% agex) %>% mutate(age_name=factor(age_name,levels=x8$age_name)) 
  # Load the ggplot2 package
  # First, let's prepare the data by dividing it into two separate data frames: one for Number and one for Rate.
  df1_number <- df1 %>% filter(metric_name == "Number") #%>% left_join(.,x8)
  df1_rate <- df1 %>% filter(metric_name == "Rate") #%>% left_join(.,x8)
  
  # We will normalize the 'val' for Rate to the same scale as Number for visual purposes.
  max_number <- max(df1_number$val)
  max_rate <- max(df1_rate$val)
  scaling_factor <- max_number / max_rate
  
  # Start the plot
  x1=color_palettes %>% filter(palette==color_scheme)
  sexx=unique(dfx$sex_name)
  # Create a function to select the appropriate color palette
  if ("Male" %in% sexx && "Female" %in% sexx) {
    x1=x1
  } else if (sexx == "Male") {
    x1$legend_fill2 <- "Male(number and 95%UI)"
    x1$legend_fill1 <- "Male(number and 95%UI)"
    x1$legend_color2 <-  "Male(rate and 95%UI)"
    x1$legend_color1 <- "Male(number and 95%UI)"
  } else {
    x1$legend_fill2 <- "Female(number and 95%UI)"
    x1$legend_fill1 <- "Female(number and 95%UI)"
    x1$legend_color2 <-  "Female(rate and 95%UI)"
    x1$legend_color1 <- "Female(number and 95%UI)"
  }
  
  p=ggplot() +
    geom_bar(data = df1_number, aes(x = age_name, y = val, fill = sex_name), 
             stat = "identity", position = position_dodge(), color = "black") +
    geom_errorbar(data = df1_number, aes(x = age_name, ymin = lower, ymax = upper, group = sex_name),
                  position = position_dodge(0.9), width = 0.25) +
    geom_line(data = df1_rate, aes(x = age_name, y = val * scaling_factor, group = sex_name, color = sex_name),linewidth=1.5,
              position = position_dodge(0.9)) +
    geom_ribbon(data = df1_rate, aes(x = age_name, ymin = lower * scaling_factor, ymax = upper * scaling_factor, group = sex_name, fill = sex_name), 
                alpha = 0.5, position = position_dodge(width = 0.9)) +  # Ensure ribbons are displayed for rates
    labs(x="",y = labx) +
    # Set primary and secondary y-axes
    scale_y_continuous(labels = label_number(scale = 1),sec.axis = sec_axis(~./scaling_factor, name = "Rate per 100,000 population")) +
    #ggsci::scale_fill_aaas(name = "  ")+
    scale_fill_manual(values =  c(x1$color1,x1$color2),labels =c(x1$legend_fill1,x1$legend_fill2),name=" ") +
    scale_color_manual(values =  c(x1$color1,x1$color2),labels = c(x1$legend_color1,x1$legend_color2),name="  ") +
    theme_classic() +
    theme(legend.position = "top",
          # 调整字体大小和加粗
          axis.text.x = element_text(angle = 65, hjust = 1, size = 16, face = "bold"),  # X轴标签
          axis.text.y = element_text(size = 16, face = "bold"),  # Y轴标签
          axis.title.x = element_text(size = 16, face = "bold"),  # X轴标题
          axis.title.y = element_text(size = 16, face = "bold"),  # Y轴标题
          
          # 调整图例的字体大小和加粗
          legend.text = element_text(size = 16, face = "bold"),  # 图例文本
          legend.title = element_text(size = 16, face = "bold")  # 图例标题
    )
  return(p)
}
df <- fread("data.csv")%>% mutate(measure_name = if_else(measure_name == "DALYs (Disability-Adjusted Life Years)", "DALYs", measure_name)) %>% 
  filter(year>1989)


for (i in unique(df$measure_name)[c(2)]) {print(i)
  
  dfx = df %>% 
    filter(measure_name == i) %>% 
    filter(year %in% c(2021)) %>% 
    filter(location_name == "China") %>% 
    filter(!sex_name == "Both") %>% 
    filter(metric_name %in% c("Rate", "Number")) %>% 
    filter(age_id %in% c(1, 5:20, 30, 31, 32, 235)) %>% 
    
    mutate(age_name=factor(age_name,levels=c("<5 years","5-9 years","10-14 years","15-19 years","20-24 years","25-29 years","30-34 years","35-39 years",
                                             "40-44 years","45-49 years", 
                                             "50-54 years", "55-59 years","60-64 years" ,"65-69 years", "70-74 years", 
                                             "75-79 years", "80-84 years", "85-89 years", "90-94 years", "95+ years"
    )))
  
  # 调用 age_twofig 函数，传递 measure_name
  xa1 = age_twofig(dfx = dfx, labx = paste0("Number of ", i, " cases"), color_scheme = 2)
  
  # 打印生成的图表
  print(xa1)
  ggsave(paste0("./Fig2-2021agegroup-China-",i,".pdf"),plot =xa1 ,width = 14,height =8)
  write.csv(dfx,paste0("./Fig2-2021agegroup-China-",i,".csv"))
  
}


for (i in unique(df$measure_name)[c(2)]) {print(i)
  
  dfx = df %>% 
    filter(measure_name == i) %>% 
    filter(year %in% c(2021)) %>% 
    filter(location_name == "China") %>% 
    filter(!sex_name == "Both") %>% 
    filter(metric_name %in% c("Rate", "Number")) %>% 
    filter(age_id %in% c(1, 5:20, 30, 31, 32, 235)) %>% 
    
    mutate(age_name=factor(age_name,levels=c("<5 years","5-9 years","10-14 years","15-19 years","20-24 years","25-29 years","30-34 years","35-39 years",
                                             "40-44 years","45-49 years", 
                                             "50-54 years", "55-59 years","60-64 years" ,"65-69 years", "70-74 years", 
                                             "75-79 years", "80-84 years", "85-89 years", "90-94 years", "95+ years"
                                             #"0-14 years" ,"15-49 years", "50-69 years", "70+ years"   
    )))
  
  # 调用 age_twofig 函数，传递 measure_name
  xa2= age_twofig(dfx = dfx, labx = paste0("Number of ", i, " cases"), color_scheme = 2)
  
  # 打印生成的图表
  print(xa2)
  ggsave(paste0("./Fig2-2021agegroup-China-",i,".pdf"),plot =xa2 ,width = 14,height =8)
  write.csv(dfx,paste0("./Fig2-2021agegroup-China-",i,".csv"))
  
}

###########################BAPC
# =========================================================
# 方案 C：BAPC 主流程 + 原生 INLA 兜底诊断/预测（完整脚本）
# 依赖：INLA, ggplot2, dplyr, tibble, tidyr, purrr, data.table, BAPC
# 需要你预加载：dfage（age_id, age_name, id），GBDpop1990_2100，age_stand 或 whostandard
# =========================================================

# ---------- 必要依赖检查 ----------
need <- c("INLA","ggplot2","dplyr","tibble","tidyr","purrr","data.table","BAPC")
for (p in need) if (!requireNamespace(p, quietly = TRUE)) {
  stop("缺少依赖包：", p, "\n请先安装：install.packages('", p, "')",
       if (p=="INLA") "\n或：install.packages('INLA', repos='https://inla.r-inla-download.org/R/stable')" else "")
}
library(INLA); library(ggplot2); library(dplyr); library(tibble); library(tidyr); library(purrr); library(data.table); library(BAPC)

# ---------- 小工具 ----------
.safe_ggsave <- function(path, plot, width=7, height=4) {
  if (inherits(plot, "gg")) try(ggsave(path, plot, width=width, height=height), silent=TRUE)
}
.safe_write_txt <- function(path, lines) {
  try(writeLines(lines, path), silent=TRUE)
}
.calc_asr <- function(rate_mat, w) {
  w <- w / sum(w)
  as.vector(rate_mat %*% w) * 1e5  # per 100,000
}

# ---------- 原生 INLA（观测期诊断） ----------
fit_apc_inla_observed <- function(
    Y_mat, E_mat, stand_w,
    start_year = 1990,
    save_dir = "out", prefix = "native-observed"
){
  dir.create(save_dir, showWarnings = FALSE, recursive = TRUE)
  nt <- nrow(Y_mat); na <- ncol(Y_mat)
  
  df <- data.frame(
    y = as.vector(Y_mat),
    E = as.vector(E_mat),
    a = rep(1:na, each=nt),
    t = rep(1:nt, times=na)
  )
  df$c <- df$t - df$a; df$c <- df$c - min(df$c) + 1
  df$id_obs <- 1:nrow(df)
  
  fml <- y ~ 1 +
    f(a, model="rw2") +
    f(t, model="rw1") +
    f(c, model="rw2") +
    f(id_obs, model="iid")
  
  fit <- INLA::inla(
    fml, family="poisson", data=df, E=df$E,
    control.predictor = list(compute=TRUE, link=1),
    control.compute   = list(dic=TRUE, waic=TRUE, cpo=TRUE)
  )
  
  # INLA 的线性预测项：eta = log(μ/E)，所以 exp(eta) = μ/E = rate
  eta_mean <- fit$summary.linear.predictor$mean
  rate_vec <- exp(eta_mean)               # 直接得到分龄分年的“率”
  rate_mat <- matrix(rate_vec, nrow=nt, ncol=na, byrow=FALSE)
  
  # --- 权重向量与列顺序对齐检查 ---
  stopifnot(length(stand_w) == ncol(rate_mat))
  
  # 若你在全局环境里有 standpop 数据框（含 age_id, proportion）
  # 则推荐在函数顶部传入前就对齐排序，如下这行（可复制进主函数）
  # stand_w <- standpop %>% arrange(match(age_id, as.numeric(colnames(Num17)))) %>% pull(proportion)
  
  
  years <- seq.int(start_year, length.out = nt)
  asr   <- .calc_asr(rate_mat, stand_w)
  df_asr <- tibble(year=years, ASR=asr)
  
  pit_vec <- tryCatch(fit$cpo$pit, error=function(e) rep(NA_real_, nrow(df)))
  pit_df  <- tibble(pit = pit_vec) |> dplyr::filter(is.finite(pit))
  
  if (nrow(pit_df) > 0) {
    p_pit <- ggplot(pit_df, aes(pit)) +
      geom_histogram(bins=20, boundary=0) +
      labs(title="PIT histogram (native INLA)", x="PIT", y="Count") +
      theme_classic()
    .safe_ggsave(file.path(save_dir, paste0(prefix, "-diag-PIT.pdf")), p_pit, 6, 4)
  }
  
  # --- KS 检验：检查 PIT 是否服从均匀分布 ---
  ks_res <- ks.test(pit_df$pit, "punif")
  print(ks_res)  # 控制台显示结果
  .safe_write_txt(
    file.path(save_dir, paste0(prefix, "-diag-PIT-KStest.txt")),
    c(
      paste0("D statistic: ", round(ks_res$statistic, 3)),
      paste0("p-value: ", signif(ks_res$p.value, 4)),
      if (ks_res$p.value > 0.05) "✅ No evidence of deviation from uniformity (good fit)"
      else "⚠️ PIT deviates from uniformity (possible miscalibration)"
    )
  )
  
  waic_val <- tryCatch(fit$waic$waic, error=function(e) NA)
  dic_val  <- tryCatch(fit$dic$dic,   error=function(e) NA)
  cpo_vals <- tryCatch(fit$cpo$cpo,   error=function(e) rep(NA_real_, nrow(df)))
  cpo_fail <- tryCatch(fit$cpo$failure, error=function(e) rep(FALSE, length(cpo_vals)))
  lcpo     <- -mean(log(cpo_vals[is.finite(cpo_vals)]))
  cpo_fail_rate <- mean(!is.finite(cpo_vals) | cpo_fail, na.rm=TRUE)
  .safe_write_txt(file.path(save_dir, paste0(prefix,"-diag-metrics.txt")), c(
    paste0("WAIC: ", round(waic_val,2)),
    paste0("DIC: " , round(dic_val ,2)),
    paste0("CPO failure rate: ", signif(cpo_fail_rate,3)),
    paste0("mean(-log CPO): " , round(lcpo,3))
  ))
  
  list(fit=fit, rate_mat=rate_mat, df_asr=df_asr)
}

# ---------- 原生 INLA（观测期 + 未来预测） ----------
fit_apc_inla_with_projection <- function(
    Y_obs, E_obs, E_future, stand_w,
    start_year = 1990, obs_end_year = 2021, preyear,
    save_dir = "out", prefix = "native-proj"
){
  dir.create(save_dir, showWarnings = FALSE, recursive = TRUE)
  nt_obs <- nrow(Y_obs); na <- ncol(Y_obs)
  nt_fut <- nrow(E_future)
  stopifnot(ncol(E_obs)==na, ncol(E_future)==na)
  
  Y_all <- rbind(Y_obs, matrix(NA_real_, nt_fut, na))
  E_all <- rbind(E_obs, E_future)
  nt_all <- nrow(Y_all)
  
  df <- data.frame(
    y = as.vector(Y_all),
    E = as.vector(E_all),
    a = rep(1:na, each=nt_all),
    t = rep(1:nt_all, times=na)
  )
  df$c <- df$t - df$a; df$c <- df$c - min(df$c) + 1
  df$id_obs <- 1:nrow(df)
  
  fml <- y ~ 1 +
    f(a, model="rw2") +
    f(t, model="rw1") +
    f(c, model="rw2") +
    f(id_obs, model="iid")
  
  fit <- INLA::inla(
    fml, family="poisson", data=df, E=df$E,
    control.predictor = list(compute=TRUE, link=1),
    control.compute   = list(dic=TRUE, waic=TRUE, cpo=TRUE)
  )
  
  eta_mean <- fit$summary.linear.predictor$mean
  rate_vec <- exp(eta_mean)
  rate_mat <- matrix(rate_vec, nrow=nt_all, ncol=na, byrow=FALSE)
  
  # --- 权重向量与列顺序对齐检查 ---
  stopifnot(length(stand_w) == ncol(rate_mat))
  
  # 若你在全局环境里有 standpop 数据框（含 age_id, proportion）
  # 则推荐在函数顶部传入前就对齐排序，如下这行（可复制进主函数）
  # stand_w <- standpop %>% arrange(match(age_id, as.numeric(colnames(Num17)))) %>% pull(proportion)
  
  
  years_all <- seq.int(start_year, length.out = nt_all)
  asr_all   <- .calc_asr(rate_mat, stand_w)
  df_asr_all <- tibble(year=years_all, ASR=asr_all) |>
    mutate(type = ifelse(year <= obs_end_year, "observed", "projected"))
  
  # 观测期诊断
  pit_vec <- tryCatch(fit$cpo$pit, error=function(e) rep(NA_real_, na*nt_all))
  pit_df  <- tibble(pit = pit_vec) |> dplyr::filter(is.finite(pit))
  
  if (nrow(pit_df) > 0) {
    # ---- PIT 直方图 ----
    p_pit <- ggplot(pit_df, aes(pit)) +
      geom_histogram(bins = 20, boundary = 0) +
      labs(title = "PIT histogram (native INLA)", x = "PIT", y = "Count") +
      theme_classic()
    .safe_ggsave(file.path(save_dir, paste0(prefix, "-diag-PIT.pdf")), p_pit, 6, 4)
    
    # ---- KS 检验：PIT 是否 ~ U(0,1) ----
    # 需要 stats::ks.test（stats 是 base 包，通常已加载）
    ks_res <- tryCatch(
      stats::ks.test(pit_df$pit, "punif"),
      error = function(e) NULL
    )
    
    if (!is.null(ks_res)) {
      # 控制台回显
      message(sprintf("[KS test] D = %.3f, p = %.4g", ks_res$statistic, ks_res$p.value))
      
      # 写到文本文件
      .safe_write_txt(
        file.path(save_dir, paste0(prefix, "-diag-PIT-KStest.txt")),
        c(
          paste0("Kolmogorov–Smirnov test for PIT ~ U(0,1)"),
          paste0("D statistic: ", round(ks_res$statistic, 4)),
          paste0("p-value: ", signif(ks_res$p.value, 4)),
          if (ks_res$p.value > 0.05)
            "✅ No evidence of deviation from uniformity (good fit)."
          else
            "⚠️ PIT deviates from uniformity (possible miscalibration)."
        )
      )
    } else {
      # 若 ks.test 失败，给出说明
      .safe_write_txt(
        file.path(save_dir, paste0(prefix, "-diag-PIT-KStest.txt")),
        "KS test failed to run on PIT values."
      )
    }
  }
  waic_val <- tryCatch(fit$waic$waic, error=function(e) NA)
  dic_val  <- tryCatch(fit$dic$dic,   error=function(e) NA)
  cpo_vals <- tryCatch(fit$cpo$cpo,   error=function(e) rep(NA_real_, na*nt_all))
  cpo_fail <- tryCatch(fit$cpo$failure, error=function(e) rep(FALSE, length(cpo_vals)))
  lcpo     <- -mean(log(cpo_vals[is.finite(cpo_vals)]))
  cpo_fail_rate <- mean(!is.finite(cpo_vals) | cpo_fail, na.rm=TRUE)
  .safe_write_txt(file.path(save_dir, paste0(prefix,"-diag-metrics.txt")), c(
    paste0("WAIC: ", round(waic_val,2)),
    paste0("DIC: " , round(dic_val ,2)),
    paste0("CPO failure rate: ", signif(cpo_fail_rate,3)),
    paste0("mean(-log CPO): " , round(lcpo,3))
  ))
  
  list(fit=fit, rate_mat=rate_mat, df_asr_all=df_asr_all)
}

# ---------- 统一主函数（含 BAPC + INLA 兜底） ----------
apc2035All_C <- function(
    dfx,
    preyear = 2035,
    addzero = FALSE,
    CI = FALSE,
    # 输出控制
    do_inla_diag = TRUE,        # 若 BAPC 无 INLA 对象，则自动兜底
    do_sensitivity = TRUE,      # 保持原敏感性图（基于 BAPC）
    do_scenario = TRUE,         # 情景图（固定 3%/年 递降）
    # 兜底配置
    fallback_native_inla = TRUE,# 允许原生 INLA 兜底诊断/预测
    do_native_projection = TRUE,# 兜底时是否做 2022–preyear 联合预测
    # 文件落盘
    save_dir = "out",
    save_prefix = "bapc",
    save_plots = TRUE,
    save_tables = TRUE
){
  # ---- 安全保存包装（复用你原逻辑的外观） ----
  .ggsave2 <- function(name, plot, w, h) if (isTRUE(save_plots)) .safe_ggsave(file.path(save_dir, name), plot, w, h)
  .write2  <- function(name, x) if (isTRUE(save_tables)) {
    if (is.data.frame(x)) write.csv(x, file.path(save_dir, name), row.names=FALSE) else .safe_write_txt(file.path(save_dir, name), as.character(x))
  }
  dir.create(save_dir, showWarnings = FALSE, recursive = TRUE)
  
  print(unique((dfx$location_name)))
  dfNum <- dfx
  
  # ---- 1) 整理数据（与原代码一致） ----
  agegroup <- dfNum %>% select(age_id, age_name) %>% distinct() %>% arrange(age_id)
  Num_1 <- dfNum %>% filter(metric_name=="Number") %>%
    select(year, val, age_id) %>% mutate(val = round(val, 0))
  miss_ids <- setdiff(c(1,6:20,30,31,32,235), unique(Num_1$age_id))
  Numage <- tibble(year = rep(1990:2021, length(miss_ids)), val=0, age_id=rep(miss_ids, each=32))
  Numx <- bind_rows(Numage, Num_1)
  Num  <- bind_rows(Numage, Num_1) %>% spread(age_id, val) %>% select(-1) %>% as.data.frame()
  Num17 <- Num
  
  PreNum <- tibble(year = rep(2022:preyear, each = ncol(Num17)),
                   ageid = rep(colnames(Num17), preyear-2021), val = NA_real_) %>%
    spread(ageid, val) %>% select(-1) %>% as.data.frame() %>% select(colnames(Num))
  
  x <- dfage %>% filter(age_id %in% as.numeric(colnames(PreNum)))
  apcNum <- rbind(Num17, PreNum); colnames(apcNum) <- x$age_name; rownames(apcNum) <- 1990:preyear
  
  dfpop <- GBDpop1990_2100 %>% filter(year %in% 1990:preyear) %>%
    filter(age_id %in% unique(Numx$age_id)) %>%
    filter(location_id %in% unique(dfx$location_id)) %>%
    filter(sex_name %in% unique(dfx$sex_name)) %>%
    select(-location_id,-location_name,-age_name,-sex_name) %>%
    spread(age_id, val) %>% select(-1) %>% as.data.frame()
  Pop17 <- dfpop; colnames(Pop17) <- colnames(apcNum)
  
  data(whostandard)
  wstand <- c(age_stand$std_population[1:2] %>% as.numeric() %>% sum(),
              age_stand$std_population[3:21] %>% as.numeric()) / sum(age_stand$std_population[1:21])
  wstandx <- data.frame(x=wstand); wstandx$age_id <- c(1,6,7,8,9,10,11,12,13,14,15,16,17,18,19,20,30,31,32,235)
  standpop <- wstandx %>% filter(age_id %in% unique(Numx$age_id))
  standpop$proportion <- standpop$x / sum(standpop$x)
  
  if (!addzero) {
    agelength <- setdiff(as.numeric(colnames(Num17)), unique(dfx$age_id))
    zero_cols <- Num17 %>% select(as.character(agelength))
    apcNum_updated <- Num17 %>% select(-dplyr::all_of(names(zero_cols)))
    standpop <- standpop %>% filter(age_id %in% colnames(apcNum_updated))
    x <- dfage %>% filter(age_id %in% colnames(apcNum_updated))
    apcNum <- apcNum %>% select(x$age_name)
    Pop17  <- Pop17  %>% select(x$age_name)
  }
  apcNum[apcNum < 0] <- 0
  
  # ---- 2) BAPC 拟合（主流程） ----
  gloAPC <- APCList(apcNum, Pop17, gf = 5, agelab = colnames(Pop17))
  print(gloAPC)
  np <- preyear - 2021
  
  perform_BAPC <- function() {
    tryCatch({
      message("BAPC attempt 1 (rw2/rw1/rw2)")
      BAPC(gloAPC, predict=list(npredict=np, retro=TRUE),
           verbose=FALSE, secondDiff=FALSE,
           model=list(
             age   = list(model="rw2", prior="loggamma", param=c(1, 5e-5)),
             period= list(include=TRUE, model="rw1", prior="loggamma", param=c(1, 5e-5)),
             cohort= list(include=TRUE, model="rw2", prior="loggamma", param=c(1, 5e-5)),
             overdis=list(include=TRUE, model="iid", prior="loggamma", param=c(1, 0.005))
           ),
           stdweight=standpop$proportion)
    }, error=function(e){
      message("Attempt 1 failed: ", e$message, "; try simple.")
      BAPC(gloAPC, predict=list(npredict=np, retro=TRUE),
           verbose=FALSE, secondDiff=FALSE, stdweight=standpop$proportion)
    })
  }
  glores <- perform_BAPC()
  
  # ---- 3) 试图获取 BAPC 的 INLA 对象（很多版本拿不到） ----
  get_inla_fit <- function(res) {
    # 尝试 S4 槽位
    ok <- try(methods::slotNames(res), silent=TRUE)
    if (!inherits(ok, "try-error")) {
      for (nm in c("inla","fit","result","inla_result","model")) {
        if (nm %in% methods::slotNames(res)) {
          obj <- methods::slot(res, nm)
          if (inherits(obj, "inla")) return(obj)
          if (is.list(obj)) {
            if (!is.null(obj$inla)   && inherits(obj$inla, "inla"))   return(obj$inla)
            if (!is.null(obj$result) && inherits(obj$result, "inla")) return(obj$result)
          }
        }
      }
    }
    # 尝试 list 字段
    if (is.list(res)) {
      for (nm in c("inla","fit","result","inla_result","model")) {
        if (!is.null(res[[nm]])) {
          if (inherits(res[[nm]], "inla")) return(res[[nm]])
          if (is.list(res[[nm]])) {
            if (!is.null(res[[nm]]$inla)   && inherits(res[[nm]]$inla, "inla"))   return(res[[nm]]$inla)
            if (!is.null(res[[nm]]$result) && inherits(res[[nm]]$result, "inla")) return(res[[nm]]$result)
          }
        }
      }
    }
    # 尝试 attributes
    atts <- attributes(res)
    if (length(atts)) for (nm in names(atts)) if (inherits(atts[[nm]], "inla")) return(atts[[nm]])
    NULL
  }
  fit_inla <- get_inla_fit(glores)
  if (is.null(fit_inla)) message("INLA fit not exposed by this BAPC version; diagnostics skipped.")
  
  # ---- 4) 主结果（与原代码一致） ----
  dfax <- agestd.rate(glores) %>% as_tibble() %>%
    mutate(Time=1990:preyear, group="ASR") %>%
    set_names("val","sd","Time","group") %>%
    mutate(val=val*1e5, sd=sd*1e5)
  
  dfa <- dfax %>%
    mutate(low_50=val-0.674*sd, up_50=val+0.674*sd,
           low_60=val-0.841*sd, up_60=val+0.841*sd,
           low_70=val-1.036*sd, up_70=val+1.036*sd,
           low_80=val-1.282*sd, up_80=val+1.282*sd,
           low_95=val-1.96*sd , up_95=val+1.96*sd)
  
  p1 <- ggplot(dfa, aes(Time, val)) +
    geom_point(color='black') +
    geom_line(color='#a696c8') +
    geom_ribbon(aes(ymin=low_95, ymax=up_95), fill='#6b6ecf', alpha=.2) +
    geom_ribbon(aes(ymin=low_80, ymax=up_80), fill='#9e9ac8', alpha=.2) +
    geom_ribbon(aes(ymin=low_70, ymax=up_70), fill='#bcbddc', alpha=.2) +
    geom_ribbon(aes(ymin=low_60, ymax=up_60), fill='#dadaeb', alpha=.2) +
    geom_ribbon(aes(ymin=low_50, ymax=up_50), fill='#efedf5', alpha=.2) +
    geom_point(data = dfa %>% filter(Time>2021), aes(Time,val), color="red") +
    geom_line(data = dfa %>% filter(Time>2021), aes(Time,val), color="red") +
    geom_vline(xintercept=2021, linetype="dashed", color="grey") +
    scale_x_continuous(breaks = seq(1990, preyear, by=5)) +
    labs(y="ASR per 100 000", x="Year") + theme_classic() +
    theme(legend.position="none")
  .ggsave2(paste0(save_prefix,"-ASR.pdf"), p1, 14, 8)
  .write2 (paste0(save_prefix,"-ASR.csv"), dfa)
  
  dfax_cases <- agestd.proj(glores) %>% as_tibble() %>%
    mutate(Time=1990:preyear, group="Number") %>%
    set_names("val","sd","Time","group")
  dfa_case <- dfax_cases %>%
    mutate(low_50=val-0.674*sd, up_50=val+0.674*sd,
           low_60=val-0.841*sd, up_60=val+0.841*sd,
           low_70=val-1.036*sd, up_70=val+1.036*sd,
           low_80=val-1.282*sd, up_80=val+1.282*sd,
           low_95=val-1.96*sd , up_95=val+1.96*sd)
  p1x <- ggplot(dfa_case, aes(Time, val)) +
    geom_point(color='black') +
    geom_line(color='#a696c8') +
    geom_ribbon(aes(ymin=low_95, ymax=up_95), fill='#6b6ecf', alpha=.2) +
    geom_ribbon(aes(ymin=low_80, ymax=up_80), fill='#9e9ac8', alpha=.2) +
    geom_ribbon(aes(ymin=low_70, ymax=up_70), fill='#bcbddc', alpha=.2) +
    geom_ribbon(aes(ymin=low_60, ymax=up_60), fill='#dadaeb', alpha=.2) +
    geom_ribbon(aes(ymin=low_50, ymax=up_50), fill='#efedf5', alpha=.2) +
    geom_point(data = dfa_case %>% filter(Time>2021), aes(Time,val), color="red") +
    geom_line(data = dfa_case %>% filter(Time>2021), aes(Time,val), color="red") +
    geom_vline(xintercept=2021, linetype="dashed", color="grey") +
    scale_x_continuous(breaks = seq(1990, preyear, by=5)) +
    labs(y="Number of cases", x="Year") + theme_classic() +
    theme(legend.position="none")
  .ggsave2(paste0(save_prefix,"-Number.pdf"), p1x, 14, 8)
  
  # 年龄分层率
  dfres_rate <- BAPC::agespec.rate(glores)
  age_groups <- names(dfres_rate)
  process_age_group <- function(data, group_name){
    data %>% as_tibble() %>% mutate(Time=1990:preyear, group=group_name) %>% set_names(c("val","sd","Time","group"))
  }
  combined_df <- map2_dfr(dfres_rate, age_groups, process_age_group) %>%
    mutate(val=val*1e5, sd=sd*1e5) %>%
    mutate(low_50=val-0.674*sd, up_50=val+0.674*sd,
           low_60=val-0.841*sd, up_60=val+0.841*sd,
           low_70=val-1.036*sd, up_70=val+1.036*sd,
           low_80=val-1.282*sd, up_80=val+1.282*sd,
           low=val-1.96*sd, up=val+1.96*sd) %>%
    filter(val>0)
  xage <- dfage %>% filter(age_name %in% unique(combined_df$group)) %>% arrange(id)
  combined_df$group <- factor(combined_df$group, levels = xage$age_name)
  p2 <- ggplot(combined_df, aes(Time, val)) +
    geom_point(color = '#8ac6d1') +
    geom_line(color = '#8ac6d1') +
    geom_point(data = combined_df %>% filter(Time > 2021), aes(Time, val), color = "red") +
    geom_line(data = combined_df %>% filter(Time > 2021), aes(Time, val), color = "red") +
    geom_vline(xintercept = 2021, linetype = "dashed", color = "grey") +
    scale_x_continuous(breaks = seq(1990, preyear, by = 5)) +
    facet_wrap(vars(group), ncol = 4, scales = "free") +
    labs(y = "Prediction rate", x = "Year") +
    theme_classic() +
    theme(
      legend.position = "none",
      axis.text.x = element_text(angle = 45, hjust = 1, vjust = 1)
    )
  if (CI) p2 <- p2 + geom_ribbon(aes(ymin=low, ymax=up), alpha=.2)
  .ggsave2(paste0(save_prefix,"-AgeRateFacet.pdf"), p2, 12, 9)
  
  # 年龄分层例数
  dfres_case <- BAPC::agespec.proj(glores)
  combined_dfcase <- map2_dfr(dfres_case, names(dfres_case), process_age_group) %>%
    mutate(low_50=val-0.674*sd, up_50=val+0.674*sd,
           low_60=val-0.841*sd, up_60=val+0.841*sd,
           low_70=val-1.036*sd, up_70=val+1.036*sd,
           low_80=val-1.282*sd, up_80=val+1.282*sd,
           low=val-1.96*sd, up=val+1.96*sd) %>%
    filter(val>0)
  combined_dfcase$group <- factor(combined_dfcase$group, levels = xage$age_name)
  p3 <- ggplot(combined_dfcase, aes(Time, val)) +
    geom_point(color = '#8ac6d1') +
    geom_line(color = '#8ac6d1') +
    geom_point(data = combined_dfcase %>% filter(Time > 2021), aes(Time, val), color = "red") +
    geom_line(data = combined_dfcase %>% filter(Time > 2021), aes(Time, val), color = "red") +
    geom_vline(xintercept = 2021, linetype = "dashed", color = "grey") +
    scale_x_continuous(breaks = seq(1990, preyear, by = 5)) +
    facet_wrap(vars(group), ncol = 4, scales = "free") +
    labs(y = "Prediction cases", x = "Year") +
    theme_classic() +
    theme(
      legend.position = "none",
      axis.text.x = element_text(angle = 45, hjust = 1, vjust = 1)
    )
  if (CI) p3 <- p3 + geom_ribbon(aes(ymin=low, ymax=up), alpha=.2)
  .ggsave2(paste0(save_prefix,"-AgeCasesFacet.pdf"), p3, 12, 9)
  
  # ---- 5) 敏感性（仍用 BAPC；如需可关） ----
  p_sens <- NULL; asr_sens <- NULL
  if (isTRUE(do_sensitivity)) {
    run_bapc_once <- function(gapc, np, standw,
                              age_prior=c(1,5e-5), per_prior=c(1,5e-5), coh_prior=c(1,5e-5),
                              use_cohort=TRUE, use_overdis=TRUE,
                              age_rw="rw2", per_rw="rw1", coh_rw="rw2",
                              label="base"){
      fit <- BAPC(gapc, predict=list(npredict=np, retro=TRUE), verbose=FALSE, secondDiff=FALSE,
                  model=list(
                    age   = list(model=age_rw, prior="loggamma", param=age_prior),
                    period= list(include=TRUE, model=per_rw,  prior="loggamma", param=per_prior),
                    cohort= list(include=use_cohort, model=coh_rw, prior="loggamma", param=coh_prior),
                    overdis=list(include=use_overdis, model="iid", prior="loggamma", param=c(1,0.005))
                  ),
                  stdweight=standw)
      asr <- agestd.rate(fit) %>% as_tibble() %>% set_names(c("val","sd")) %>%
        mutate(year=1990:(1990+length(val)-1), val=val*1e5, sd=sd*1e5, scenario=label)
      list(fit=fit, asr=asr)
    }
    sens_list <- list(
      run_bapc_once(gloAPC, np, standpop$proportion, label="base(1,5e-5)"),
      run_bapc_once(gloAPC, np, standpop$proportion, age_prior=c(1,1e-4), per_prior=c(1,1e-4), coh_prior=c(1,1e-4), label="weaker(1,1e-4)"),
      run_bapc_once(gloAPC, np, standpop$proportion, age_prior=c(1,5e-6), per_prior=c(1,5e-6), coh_prior=c(1,5e-6), label="stronger(1,5e-6)"),
      run_bapc_once(gloAPC, np, standpop$proportion, use_cohort=FALSE, label="no-cohort")
    )
    asr_sens <- bind_rows(lapply(sens_list, `[[`, "asr"))
    p_sens <- ggplot(asr_sens, aes(year, val, color=scenario)) +
      geom_line(linewidth=1) +
      geom_vline(xintercept=2021, linetype="dashed") +
      labs(x="Year", y="ASR per 100,000", title="BAPC prior/structure sensitivity (ASR)") +
      theme_classic() + theme(legend.position="bottom")
    .ggsave2(paste0(save_prefix,"-Sensitivity-ASR.pdf"), p_sens, 8, 5)
  }
  
  # ---- 6) 情景分析（固定 3%/年 递降；标题已按你要求） ----
  p_scn <- NULL; dfa_scn <- NULL; dfa_case_scn <- NULL
  if (isTRUE(do_scenario)) {
    scenario_decline <- function(df, start_year, annual_drop = 0.03){
      df %>% mutate(val_scn = ifelse(Time >= start_year, val * (1-annual_drop)^(Time - start_year + 1), val))
    }
    dfa_scn      <- scenario_decline(dfa,      start_year=2025, annual_drop=0.03)
    dfa_case_scn <- scenario_decline(dfa_case, start_year=2025, annual_drop=0.03)
    
    p_scn <- ggplot(dfa_scn, aes(Time, val)) +
      geom_line() +
      geom_line(aes(y=val_scn), linetype="dotted") +
      geom_vline(xintercept=2021, linetype="dashed") +
      labs(y="ASR per 100,000", x="Year",
           title = paste0("Policy intervention scenario (", 2025, "-", preyear, "): 3% annual incidence decline")) +
      theme_classic()
    .ggsave2(paste0(save_prefix,"-Scenario-ASR.pdf"), p_scn, 7, 4)
  }
  
  # ---- 7) 若 BAPC 未暴露 INLA，走原生 INLA 兜底诊断/预测 ----
  native_obs <- NULL; native_proj <- NULL
  if (isTRUE(fallback_native_inla) && is.null(fit_inla) && isTRUE(do_inla_diag)) {
    message(">>> Using native INLA fallback for diagnostics / projection.")
    Y_obs <- as.matrix(apcNum[1:(2021-1990+1), , drop=FALSE])
    E_obs <- as.matrix(Pop17 [1:(2021-1990+1), , drop=FALSE])
    
    native_obs <- fit_apc_inla_observed(
      Y_mat=Y_obs, E_mat=E_obs, stand_w=standpop$proportion,
      start_year=1990, save_dir=save_dir, prefix=paste0(save_prefix,"-native-observed")
    )
    if (isTRUE(do_native_projection)) {
      E_future <- as.matrix(Pop17[(2022-1990+1):(preyear-1990+1), , drop=FALSE])
      native_proj <- fit_apc_inla_with_projection(
        Y_obs=Y_obs, E_obs=E_obs, E_future=E_future,
        stand_w=standpop$proportion,
        start_year=1990, obs_end_year=2021, preyear=preyear,
        save_dir=save_dir, prefix=paste0(save_prefix,"-native-proj")
      )
      # 可与 BAPC 进行对比图（可选）
      if (!is.null(native_proj$df_asr_all)) {
        df_cmp <- dplyr::bind_rows(
          dplyr::transmute(dfa, year=Time, ASR=val, src="BAPC"),
          dplyr::transmute(native_proj$df_asr_all, year, ASR, src=paste0("INLA-", type))
        )
        p_cmp <- ggplot(df_cmp, aes(year, ASR, color=src)) +
          geom_line(linewidth=1) +
          geom_vline(xintercept=2021, linetype="dashed") +
          labs(x="Year", y="ASR per 100,000", title="BAPC vs native INLA (observed + projected)") +
          theme_classic() + theme(legend.position="bottom")
        .ggsave2(paste0(save_prefix,"-ASR-compare.pdf"), p_cmp, 8, 5)
      }
    }
  }
  
  # ---- 8) 返回所有对象 ----
  list(
    apc_res     = glores,
    gloAPC      = gloAPC,
    stdw        = standpop$proportion,
    np          = np,
    years       = 1990:preyear,
    apcNum      = apcNum,
    Pop         = Pop17,
    df_asr      = dfa,
    df_num      = dfa_case,
    p_ASR       = p1,
    p_Number    = p1x,
    p_AgeRate   = p2,
    p_AgeCases  = p3,
    p_sensitivity = p_sens,
    df_asr_scn    = dfa_scn,
    df_num_scn    = dfa_case_scn,
    p_scenario    = p_scn,
    native_inla_observed  = native_obs,
    native_inla_projection= native_proj
  )
}

# =========================
# 示例调用（与你现有循环兼容）
# 需要：dfage, GBDpop1990_2100, age_stand 已在工作区
# =========================

library(data.table)
df <- fread("data.csv", header=TRUE) %>%
  dplyr::mutate(measure_name = dplyr::if_else(
    measure_name == "DALYs (Disability-Adjusted Life Years)", "DALYs", measure_name)) %>%
  dplyr::filter(measure_name == "Incidence")

for (j in unique(df$measure_name)) {
  message(j)
  df1 <- df %>% dplyr::filter(measure_name == j)
  for (i in unique(df1$cause_name)) {
    message(i)
    dfx <- df1 %>%
      dplyr::filter(cause_name == i, location_id == 6, sex_name=="Both",
                    metric_name == "Number", age_id %in% c(1,5:20,30,31,32,235))
    
    res <- apc2035All_C(
      dfx,
      preyear = 2035,
      addzero = FALSE,
      CI = FALSE,
      do_inla_diag = TRUE,
      do_sensitivity = TRUE,
      do_scenario = TRUE, 
      fallback_native_inla = TRUE,
      do_native_projection = TRUE,
      save_dir = "out",
      save_prefix = paste0("bapc-", i, "-", j),
      save_plots = TRUE,
      save_tables = TRUE
    )
    
    # 额外保存主结果 CSV（ASR）
    write.csv(res$df_asr, file.path("out", paste0("bapc-", i, "-", j, "-rate.csv")), row.names=FALSE)
    ggsave(file.path("out", paste0("bapc-", i, "-", j, "-rate.pdf")), res$p_ASR, width=14, height=8)
  }
}
