# Supplementary material for: Subtype and gender-differentiated burden of stroke in China (1990–2021): attributable risk factors and future projections based on the Global Burden of Disease Study 2021
Source: Front Nutr. 2025 Nov 19;12:1687411. doi: 10.3389/fnut.2025.1687411 (PMC12672247; doi:10.3389/fnut.2025.1687411)
Supplement: Supplementary file 4 [file Data_Sheet_3.zip]

Archive with 57 entries (57 files):
- supplementary 3/.DS_Store
- supplementary 3/bapc-Intracerebral hemorrhage-Incidence-AgeRateFacet.pdf
- supplementary 3/bapc-Intracerebral hemorrhage-Incidence-ASR.csv
- supplementary 3/bapc-Intracerebral hemorrhage-Incidence-ASR.pdf
- supplementary 3/bapc-Intracerebral hemorrhage-Incidence-ASR-compare.pdf
- supplementary 3/bapc-Intracerebral hemorrhage-Incidence-native-observed-diag-metrics.txt
- supplementary 3/bapc-Intracerebral hemorrhage-Incidence-native-observed-diag-PIT.pdf
- supplementary 3/bapc-Intracerebral hemorrhage-Incidence-native-observed-diag-PIT-KStest.txt
- supplementary 3/bapc-Intracerebral hemorrhage-Incidence-native-proj-diag-metrics.txt
- supplementary 3/bapc-Intracerebral hemorrhage-Incidence-native-proj-diag-PIT.pdf
- supplementary 3/bapc-Intracerebral hemorrhage-Incidence-native-proj-diag-PIT-KStest.txt
- supplementary 3/bapc-Intracerebral hemorrhage-Incidence-rate.csv
- supplementary 3/bapc-Intracerebral hemorrhage-Incidence-rate.pdf
- supplementary 3/bapc-Intracerebral hemorrhage-Incidence-Scenario-ASR.pdf
- supplementary 3/bapc-Intracerebral hemorrhage-Incidence-Sensitivity-ASR.pdf
- supplementary 3/bapc-Ischemic stroke-Incidence-AgeRateFacet.pdf
- supplementary 3/bapc-Ischemic stroke-Incidence-ASR.csv
- supplementary 3/bapc-Ischemic stroke-Incidence-ASR.pdf
- supplementary 3/bapc-Ischemic stroke-Incidence-ASR-compare.pdf
- supplementary 3/bapc-Ischemic stroke-Incidence-native-observed-diag-metrics.txt
- supplementary 3/bapc-Ischemic stroke-Incidence-native-observed-diag-PIT.pdf
- supplementary 3/bapc-Ischemic stroke-Incidence-native-observed-diag-PIT-KStest.txt
- supplementary 3/bapc-Ischemic stroke-Incidence-native-proj-diag-metrics.txt
- supplementary 3/bapc-Ischemic stroke-Incidence-native-proj-diag-PIT.pdf
- supplementary 3/bapc-Ischemic stroke-Incidence-native-proj-diag-PIT-KStest.txt
- supplementary 3/bapc-Ischemic stroke-Incidence-rate.csv
- supplementary 3/bapc-Ischemic stroke-Incidence-rate.pdf
- supplementary 3/bapc-Ischemic stroke-Incidence-Scenario-ASR.pdf
- supplementary 3/bapc-Ischemic stroke-Incidence-Sensitivity-ASR.pdf
- supplementary 3/bapc-Stroke-Incidence-AgeRateFacet.pdf
- supplementary 3/bapc-Stroke-Incidence-ASR.csv
- supplementary 3/bapc-Stroke-Incidence-ASR.pdf
- supplementary 3/bapc-Stroke-Incidence-ASR-compare.pdf
- supplementary 3/bapc-Stroke-Incidence-native-observed-diag-metrics.txt
- supplementary 3/bapc-Stroke-Incidence-native-observed-diag-PIT.pdf
- supplementary 3/bapc-Stroke-Incidence-native-observed-diag-PIT-KStest.txt
- supplementary 3/bapc-Stroke-Incidence-native-proj-diag-metrics.txt
- supplementary 3/bapc-Stroke-Incidence-native-proj-diag-PIT.pdf
- supplementary 3/bapc-Stroke-Incidence-native-proj-diag-PIT-KStest.txt
- supplementary 3/bapc-Stroke-Incidence-rate.csv
- supplementary 3/bapc-Stroke-Incidence-rate.pdf
- supplementary 3/bapc-Stroke-Incidence-Scenario-ASR.pdf
- supplementary 3/bapc-Stroke-Incidence-Sensitivity-ASR.pdf
- supplementary 3/bapc-Subarachnoid hemorrhage-Incidence-AgeRateFacet.pdf
- supplementary 3/bapc-Subarachnoid hemorrhage-Incidence-ASR.csv
- supplementary 3/bapc-Subarachnoid hemorrhage-Incidence-ASR.pdf
- supplementary 3/bapc-Subarachnoid hemorrhage-Incidence-ASR-compare.pdf
- supplementary 3/bapc-Subarachnoid hemorrhage-Incidence-native-observed-diag-metrics.txt
- supplementary 3/bapc-Subarachnoid hemorrhage-Incidence-native-observed-diag-PIT.pdf
- supplementary 3/bapc-Subarachnoid hemorrhage-Incidence-native-observed-diag-PIT-KStest.txt
- supplementary 3/bapc-Subarachnoid hemorrhage-Incidence-native-proj-diag-metrics.txt
- supplementary 3/bapc-Subarachnoid hemorrhage-Incidence-native-proj-diag-PIT.pdf
- supplementary 3/bapc-Subarachnoid hemorrhage-Incidence-native-proj-diag-PIT-KStest.txt
- supplementary 3/bapc-Subarachnoid hemorrhage-Incidence-rate.csv
- supplementary 3/bapc-Subarachnoid hemorrhage-Incidence-rate.pdf
- supplementary 3/bapc-Subarachnoid hemorrhage-Incidence-Scenario-ASR.pdf
- supplementary 3/bapc-Subarachnoid hemorrhage-Incidence-Sensitivity-ASR.pdf
