# Supplementary material for: Subtype and gender-differentiated burden of stroke in China (1990–2021): attributable risk factors and future projections based on the Global Burden of Disease Study 2021
Source: Front Nutr. 2025 Nov 19;12:1687411. doi: 10.3389/fnut.2025.1687411 (PMC12672247; doi:10.3389/fnut.2025.1687411)
Supplement: Supplementary file 4 [file Data_Sheet_3.zip › supplementary 3/bapc-Intracerebral hemorrhage-Incidence-ASR.csv]

val	sd	Time	group	low_50	up_50	low_60	up_60	low_70	up_70	low_80	up_80	low_95	up_95
110.076177946415	0.165871750960751	1990	ASR	109.964380386268	110.187975506563	109.936679803857	110.215676088973	109.90433481242	110.24802108041	109.863530361683	110.288825531147	109.751069314532	110.401286578298
110.776448173068	0.162278111254635	1991	ASR	110.667072726082	110.885823620053	110.639972281502	110.912924064633	110.608328049808	110.944568296327	110.568407634439	110.984488711696	110.458383075009	111.094513271127
111.278484733101	0.158811477377556	1992	ASR	111.171445797349	111.385523668854	111.144924280627	111.412045185576	111.113956042538	111.443013423664	111.074888419103	111.482081047099	110.967214237441	111.589755228761
111.598610128418	0.155282844861508	1993	ASR	111.493949490981	111.703270765855	111.468017255889	111.729203000946	111.437737101141	111.759483155694	111.399537521305	111.79768273553	111.294255752489	111.902964504346
111.742913361502	0.151729524086637	1994	ASR	111.640647662268	111.845179060737	111.615308831745	111.870517891259	111.585721574549	111.900105148456	111.548396111623	111.937430611381	111.445523494292	112.040303228712
111.716307291674	0.147935054525312	1995	ASR	111.616599064924	111.816015518424	111.591893910818	111.840720672529	111.563046575185	111.869568008162	111.526654551772	111.905960031575	111.426354584804	112.006259998543
111.291903721455	0.14395940835518	1996	ASR	111.194875080224	111.388932362687	111.170833859029	111.412973583882	111.142761774399	111.441045668511	111.107347759944	111.476459682967	111.009743281079	111.574064161831
110.39850266308	0.139867369692297	1997	ASR	110.304232055908	110.492773270253	110.280874205169	110.516131120992	110.253600068079	110.543405258082	110.219192695135	110.577812631026	110.124362618483	110.672642707677
109.234786733249	0.135849719401814	1998	ASR	109.143224022372	109.326349444126	109.120537119232	109.349036347266	109.094046423949	109.375527042549	109.060627392976	109.408946073522	108.968521283221	109.501052183277
108.002922577698	0.131946224875068	1999	ASR	107.913990822133	108.091854333264	107.891955802578	108.113889352818	107.866226288728	108.139618866669	107.833767517409	108.172077637988	107.744307976943	108.261537178453
106.888735659169	0.128472976466528	2000	ASR	106.802144873031	106.975326445308	106.780689885961	106.996781432378	106.75563765555	107.021833662789	106.724033303339	107.053438015	106.636928625295	107.140542693044
105.907512737412	0.125438468349888	2001	ASR	105.822967209744	105.99205826508	105.80201898553	106.013006489294	105.777558484201	106.037466990622	105.746700620987	106.068324853836	105.661653339446	106.153372135378
104.886797014008	0.122504292460036	2002	ASR	104.80422912089	104.969364907126	104.783770904049	104.989823123967	104.759882567019	105.013711460997	104.729746511074	105.043847516942	104.646688600786	105.12690542723
103.721717163799	0.119736314638288	2003	ASR	103.641014887733	103.802419439866	103.621018923189	103.82241540441	103.597670341834	103.845763985765	103.568215208433	103.875219119166	103.487033987108	103.95640034049
102.323285013859	0.117051937783238	2004	ASR	102.244392007793	102.402178019925	102.224844334183	102.421725693535	102.202019206316	102.444550821403	102.173224429621	102.473345598097	102.093863215804	102.552706811914
100.600899753441	0.114063230696441	2005	ASR	100.524021135951	100.67777837093	100.504972576425	100.696826930456	100.482730246439	100.719069260442	100.454670691688	100.747128815193	100.377335821276	100.824463685606
97.721091034703	0.109677720315213	2006	ASR	97.6471682512105	97.7950138181954	97.6288520719179	97.8133299974881	97.6074649164564	97.8347171529495	97.5804841972589	97.8616978721471	97.5061227028852	97.9360593665208
93.4267793628064	0.10393373575363	2007	ASR	93.3567280249084	93.4968307007043	93.3393710910375	93.5141876345752	93.3191040125656	93.5344547130471	93.2935363135702	93.5600224120425	93.2230692407292	93.6304894848835
88.4702517173355	0.0979429420832615	2008	ASR	88.4042381743714	88.5362652602996	88.3878817030435	88.5526217316275	88.3687828293372	88.5717206053338	88.3446888655848	88.5958145690862	88.2782835508523	88.6622198838187
83.6151314901915	0.0922950067596169	2009	ASR	83.5529246556355	83.6773383247475	83.5375113895066	83.6927515908763	83.5195138631885	83.7107491171945	83.4968092915257	83.7334536888573	83.4342332769426	83.7960297034403
79.6315592387293	0.0874330137891294	2010	ASR	79.5726293874354	79.6904890900232	79.5580280741326	79.705090403326	79.5409786364438	79.7221398410148	79.5194701150516	79.743648362407	79.4601905317026	79.802927945756
76.0738244082181	0.083023345021678	2011	ASR	76.0178666736735	76.1297821427627	76.0040017750549	76.1436470413814	75.9878122227757	76.1598365936606	75.9673884799003	76.1802603365359	75.9110986519756	76.2365501644606
72.3495593491194	0.0786464343571377	2012	ASR	72.2965516523627	72.4025670458762	72.2834176978251	72.4157010004138	72.2680816431255	72.4310370551134	72.2487346202736	72.4503840779653	72.1954123377795	72.5037063604594
69.0138297461433	0.0746523887670346	2013	ASR	68.9635140361144	69.0641454561723	68.9510470871903	69.0766124050964	68.9364898713807	69.091169620906	68.918125383744	69.1095341085427	68.86751106416	69.1601484281267
66.6062989872739	0.0713975503779779	2014	ASR	66.5581770383192	66.6544209362287	66.546253647406	66.6663443271418	66.5323311250824	66.6802668494655	66.5147673276894	66.6978306468585	66.4663597885331	66.7462381860148
65.6561561973996	0.0691829438842497	2015	ASR	65.6095268932216	65.7027855015776	65.597973341593	65.7143390532063	65.5844826675355	65.7278297272637	65.56746366334	65.7448487314592	65.5205576273865	65.7917547674128
65.8969500721265	0.0677073050222582	2016	ASR	65.8513153485415	65.9425847957115	65.8400082286028	65.9538919156502	65.8268053041234	65.9670948401295	65.810149307088	65.983750837165	65.7642437542829	66.0296563899701
66.4852275302518	0.0665246272085094	2017	ASR	66.4403899315132	66.5300651289903	66.4292803187694	66.5411747417341	66.4163080164638	66.5541470440398	66.3999429581705	66.5705121023331	66.3548392609231	66.6156157995805
67.0939491556236	0.0654737561233815	2018	ASR	67.0498198439964	67.1380784672508	67.0388857267238	67.1490125845234	67.0261183442798	67.1617799669674	67.0100118002734	67.1778865109738	66.9656205936218	67.2222777176254
67.3599401530369	0.0642790671220022	2019	ASR	67.3166160617967	67.4032642442771	67.3058814575873	67.4139988484865	67.2933470394985	67.4265332665753	67.2775343889865	67.4423459170873	67.2339531814778	67.485927124596
61.7820512673001	0.0603535879896473	2020	ASR	61.7413729489951	61.8227295856051	61.7312938998008	61.8328086347994	61.7195249501428	61.8445775844573	61.7046779674973	61.8594245671028	61.6637582348404	61.9003442997598
61.7521311464561	0.0593693125556885	2021	ASR	61.7121162297935	61.7921460631186	61.7022015545967	61.8020607383154	61.6906245386484	61.8136377542638	61.6760196877597	61.8282426051525	61.6357672938469	61.8684949990652
61.8924545788787	1.69358471789589	2022	ASR	60.7509784790169	63.0339306787406	60.4681498311283	63.3167593266292	60.1379008111386	63.6470083466189	59.7212789705362	64.0636301872213	58.5730285318028	65.2118806259547
60.7535255546923	2.15443787017854	2023	ASR	59.301434430192	62.2056166791927	58.9416433058722	62.5654078035125	58.5215279211874	62.9855231881973	57.9915362051234	63.5155149042612	56.5308273291424	64.9762237802423
59.6319587667602	2.52715616757933	2024	ASR	57.9286555098117	61.3352620237086	57.506620429826	61.7572971036944	57.013824977148	62.2500925563724	56.3921445599235	62.8717729735969	54.6787326783047	64.5851848552157
58.5292696989989	2.84583703384478	2025	ASR	56.6111755381875	60.4473638598103	56.1359207535354	60.9226186444624	55.5809825319357	61.4775568660621	54.8809066216099	62.1776327763879	52.9514291126631	64.1071102853347
57.4525205284906	3.12693822465967	2026	ASR	55.34496416507	59.5600768919113	54.8227654815519	60.0822755754294	54.2130125277432	60.6920285292381	53.4437857244769	61.4612553325044	51.3237216081577	63.5813194488236
56.4000545625099	3.37964714536042	2027	ASR	54.122172386537	58.6779367384828	53.5577713132618	59.242337811758	52.8987401199165	59.9013690051033	52.0673469221578	60.7327622028619	49.7759461576035	63.0241629674163
55.3674024582338	3.60913877896817	2028	ASR	52.9348429212093	57.7999619952584	52.3321167451216	58.402688171346	51.6283346832228	59.1064702332448	50.7404865435966	59.994318372871	48.2934904514562	62.4413144650114
54.3527651218974	3.8190865912417	2029	ASR	51.7787007594005	56.9268294843943	51.1409132986631	57.5646169451317	50.396191413371	58.3093388304238	49.4566961119255	59.2488341318693	46.8673554030637	61.8381748407311
53.3572532360912	4.01239561932825	2030	ASR	50.652898588664	56.0616078835185	49.9828285202362	56.7316779519463	49.2004113744672	57.5140950977153	48.2133620521124	58.5011444200701	45.4929578222079	61.2215486499746
52.3860689039962	4.19169215630284	2031	ASR	49.5608683906481	55.2112694173444	48.8608558005456	55.9112820074469	48.0434758300665	56.728661977926	47.012319559616	57.7598182483765	44.1703522776427	60.6017855303498
51.4378984692169	4.35875544747569	2032	ASR	48.5000972976183	54.3756996408155	47.7721851378898	55.103611800544	46.9222278256321	55.9535691128017	45.8499739855531	57.0258229528807	42.8947377921646	59.9810591462693
50.5095621869238	4.51449250232911	2033	ASR	47.466794240354	53.5523301334936	46.712873992465	54.3062503813825	45.8325479545108	55.1865764193367	44.7219827989379	56.2971415749097	41.6611568823587	59.3579674914888
49.5995858742768	4.65980209632118	2034	ASR	46.4588792613564	52.7402924871973	45.6806923112707	53.518479437283	44.7720309024881	54.4271408460656	43.6257195867931	55.5734521617606	40.4663737654873	58.7327979830663
48.7082596474943	4.79564501741469	2035	ASR	45.4759949057568	51.9405243892318	44.6751221878485	52.74139710714	43.7399714094526	53.6765478855359	42.5602427351686	54.8562765598199	39.3087954133615	58.107723881627
