# Supplementary material for: Subtype and gender-differentiated burden of stroke in China (1990–2021): attributable risk factors and future projections based on the Global Burden of Disease Study 2021
Source: Front Nutr. 2025 Nov 19;12:1687411. doi: 10.3389/fnut.2025.1687411 (PMC12672247; doi:10.3389/fnut.2025.1687411)
Supplement: Supplementary file 4 [file Data_Sheet_3.zip › supplementary 3/bapc-Ischemic stroke-Incidence-ASR.csv]

val	sd	Time	group	low_50	up_50	low_60	up_60	low_70	up_70	low_80	up_80	low_95	up_95
100.864410435072	0.140672681618882	1990	ASR	100.76959704766	100.959223822483	100.74610470983	100.982716160313	100.718673536914	101.010147333229	100.684068057236	101.044752812907	100.588691979099	101.140128891045
102.882096997446	0.138127562158218	1991	ASR	102.788999020552	102.975194974341	102.765931717671	102.998262277221	102.73899684305	103.025197151842	102.705017462759	103.059176532133	102.611366975616	103.152827019276
104.729915717712	0.136024449109162	1992	ASR	104.638235239012	104.821596196411	104.615519156011	104.844312279413	104.588994388435	104.870837046989	104.555532373954	104.90429906147	104.463307797458	104.996523637966
106.312517581856	0.133990501510655	1993	ASR	106.222207983838	106.402827179874	106.199831570085	106.425203593626	106.173703422291	106.451331741421	106.140741758919	106.484293404793	106.049896198895	106.575138964817
107.55181757264	0.131924025607561	1994	ASR	107.462900779381	107.6407343659	107.440869467104	107.662765678176	107.415144282111	107.68849086317	107.382690971811	107.720944173469	107.29324648245	107.810388662831
108.357794187944	0.129651690675736	1995	ASR	108.270408948429	108.44517942746	108.248757116086	108.466831259802	108.223475036404	108.492113339484	108.191580720498	108.52400765539	108.10367687422	108.611911501669
108.769309218417	0.127244835033704	1996	ASR	108.683546199605	108.85507223723	108.662296312154	108.876322124681	108.637483569322	108.901134867512	108.606181339904	108.932437096931	108.519909341751	109.018709095083
108.993058180151	0.124859197725592	1997	ASR	108.908903080884	109.077213279418	108.888051594864	109.098064765438	108.863704051307	109.122412308995	108.832988688667	109.153127671635	108.748334152609	109.237782207693
109.178581050058	0.122625582796121	1998	ASR	109.095931407254	109.261230692863	109.075452934927	109.28170916519	109.051540946282	109.305621153835	109.021375052914	109.335787047203	108.938234907778	109.418927192339
109.489423149127	0.120510952924924	1999	ASR	109.408198766855	109.570647531398	109.388073437717	109.590772860537	109.364573801897	109.614272496357	109.334928107477	109.643918190777	109.253221681394	109.72562461686
110.071770566603	0.118675198678545	2000	ASR	109.991783482694	110.151757650512	109.971964724514	110.171576408692	109.948823060772	110.194718072434	109.919628961897	110.223912171309	109.839167177193	110.304373956013
111.345456945056	0.117265075353124	2001	ASR	111.266420284268	111.424493605844	111.246837016684	111.444076873428	111.22397032699	111.466943563122	111.195123118453	111.495790771659	111.115617397364	111.575296492748
113.364490818094	0.116201587490702	2002	ASR	113.286170948125	113.442810688063	113.266765283014	113.462216353174	113.244105973454	113.484875662734	113.215520382931	113.513461253257	113.136735706612	113.592245929576
115.69316609042	0.115353964237349	2003	ASR	115.615417518524	115.770914662316	115.596153406496	115.790178774343	115.57365938347	115.81267279737	115.545282308267	115.841049872572	115.467072320514	115.919259860325
117.910512190057	0.11448255172636	2004	ASR	117.833350950194	117.987673429921	117.814232364055	118.006792016059	117.791908266469	118.029116113646	117.763745558744	118.057278821371	117.686126388674	118.134897991441
119.610071824608	0.11329378852656	2005	ASR	119.533711811141	119.686431838075	119.514791748457	119.705351900759	119.492699459694	119.727444189521	119.464829187717	119.755314461499	119.388015999096	119.83212765012
120.910630243925	0.111377289914977	2006	ASR	120.835561950523	120.985698537328	120.816961943107	121.004298544744	120.795243371574	121.026017116277	120.767844558254	121.053415929596	120.692330755692	121.128929732159
122.163255958199	0.109018773191218	2007	ASR	122.089777305068	122.236734611329	122.071571169945	122.254940746452	122.050312509172	122.276199407225	122.023493890967	122.30301802543	121.949579162744	122.376932753653
123.273571862458	0.106659265355375	2008	ASR	123.201683517609	123.345460207308	123.183871420294	123.363272304622	123.16307286355	123.384070861366	123.136834684273	123.410309040644	123.064519702362	123.482624022555
124.142645467625	0.104309784907673	2009	ASR	124.072340672597	124.212950262653	124.054920938517	124.230369996732	124.03458053046	124.250710404789	124.008920323373	124.276370611876	123.938198289206	124.347092646044
124.660465112846	0.102074424569781	2010	ASR	124.591666950686	124.729263275006	124.574620521783	124.74630970391	124.554716008992	124.766214216701	124.529605700548	124.791324525145	124.46039924069	124.860530985003
124.803384730353	0.0997528399219639	2011	ASR	124.736151316246	124.87061814446	124.719492591979	124.887276868727	124.700040788194	124.906728672512	124.675501589573	124.931267871133	124.607869164106	124.9989002966
124.722281037121	0.0973735669030197	2012	ASR	124.656651253029	124.787910821214	124.640389867356	124.804172206887	124.62140202181	124.823160052433	124.597448124352	124.847113949891	124.531428845992	124.913133228251
124.601324369988	0.0950673364071404	2013	ASR	124.53724898525	124.665399754726	124.52137274007	124.681275999906	124.50283460947	124.699814130506	124.479448044714	124.723200695262	124.41499239063	124.787656349346
124.637307390262	0.0928791883843163	2014	ASR	124.574706817291	124.699907963233	124.559195992831	124.715418787693	124.541084551096	124.733530229428	124.518236270753	124.756378509771	124.455264181029	124.819350599495
124.992328300957	0.0910571268678873	2015	ASR	124.930955797448	125.053700804466	124.915749257261	125.068907344653	124.897993117522	125.086663484392	124.875593064313	125.109063537602	124.813856332296	125.170800269618
127.191264057229	0.0898621068693399	2016	ASR	127.130696997199	127.251831117259	127.115690025351	127.266838089106	127.098166914512	127.284361199945	127.076060836222	127.306467278235	127.015134327765	127.367393786692
131.342024027833	0.0893702244685592	2017	ASR	131.281788496541	131.402259559125	131.266863669055	131.417184386611	131.249436475283	131.434611580382	131.227451400064	131.456596655601	131.166858387874	131.517189667791
135.498526967769	0.0889593776974798	2018	ASR	135.4385683472	135.558485588337	135.423712131125	135.573341804412	135.406365052474	135.590688883063	135.38448104556	135.612572889977	135.324166587481	135.672887348056
137.6915210203	0.0878873718571354	2019	ASR	137.632284931668	137.750757108932	137.617607740568	137.765434300032	137.600469703056	137.782572337544	137.578849409579	137.804192631021	137.51926177146	137.86378026914
135.722936642945	0.0857900276585341	2020	ASR	135.665114164304	135.780759121587	135.650787229685	135.795086056206	135.634058174291	135.8118151116	135.612953827487	135.832919458404	135.554788188735	135.891085097156
136.804127060696	0.084768494202952	2021	ASR	136.746993095603	136.861261025789	136.732836757072	136.875417364321	136.716306900702	136.89194722069	136.695453851128	136.912800270264	136.637980812058	136.970273309334
139.982941061496	2.50314268234889	2022	ASR	138.295822893593	141.670059229399	137.877798065641	142.088084057352	137.389685242583	142.57619688041	136.773912142725	143.191969980267	135.076781404092	144.8891007189
141.232923770721	2.97653145936301	2023	ASR	139.22674156711	143.239105974332	138.729660813397	143.736186728045	138.149237178821	144.316610362621	137.417010439818	145.048837101624	135.39892211037	147.066925431073
142.46530141218	3.41842676407685	2024	ASR	140.161281773193	144.769321051168	139.590404503592	145.340198320769	138.923811284597	146.006791539764	138.082878300634	146.847724523727	135.76518495459	149.165417869771
143.689248151027	3.84107921691338	2025	ASR	141.100360758827	146.278135543226	140.458900529603	146.919595772451	139.709890082305	147.668606219749	138.764984594944	148.61351170711	136.160732885877	151.217763416177
144.937023067492	4.25258142598704	2026	ASR	142.070783186377	147.803262948607	141.360602088237	148.513444046747	140.53134871017	149.342697424815	139.485213679377	150.388832455608	136.601963472558	153.272082662427
146.210447621163	4.65781569411554	2027	ASR	143.071079843329	149.349815398997	142.293224622412	150.127670619914	141.384950562059	151.035944680266	140.239127901307	152.181767341019	137.081128860696	155.339766381629
147.488398355713	5.0580800070235	2028	ASR	144.079252430979	150.897544280447	143.234553069806	151.74224364162	142.248227468436	152.728569242989	141.003939786709	153.972856924717	137.574561541947	157.402235169479
148.755249918315	5.45459137157658	2029	ASR	145.078855333873	152.431644502758	144.167938574819	153.342561261811	143.104293257362	154.406206579269	141.762463779954	155.748036056677	138.064250830025	159.446249006605
150.016102574954	5.84913070442911	2030	ASR	146.073788480169	153.95841666974	145.09698365253	154.935221497379	143.956403165166	156.075801984743	142.517517011876	157.514688138033	138.551806394273	161.480398755635
151.296532019889	6.24412749224849	2031	ASR	147.087990090113	155.505073949664	146.045220798908	156.54784324087	144.827615937919	157.765448101858	143.291560574826	159.301503464951	139.058042135081	163.535021904696
152.597128751395	6.64104725782098	2032	ASR	148.121062899623	157.073194603166	147.012008007567	158.182249495222	145.717003792292	159.477253710497	144.083306166868	161.110951335921	139.580676126066	165.613581376724
153.896135388236	7.03890958922044	2033	ASR	149.151910325101	158.64036045137	147.976412423701	159.81585835277	146.603825053803	161.188445722668	144.872253294855	162.920017481616	140.099872593364	167.692398183108
155.176585771189	7.43721341741764	2034	ASR	150.16390392785	160.189267614528	148.921889287141	161.431282255237	147.471632670744	162.881538871634	145.64207817006	164.711093372318	140.59964747305	169.753524069328
156.439863175295	7.83648300073066	2035	ASR	151.158073632803	161.721652717788	149.849380971681	163.03034537891	148.321266786538	164.558459564052	146.393491968358	166.486234382232	141.080356493863	171.799369856727
