# Supplementary material for: Subtype and gender-differentiated burden of stroke in China (1990–2021): attributable risk factors and future projections based on the Global Burden of Disease Study 2021
Source: Front Nutr. 2025 Nov 19;12:1687411. doi: 10.3389/fnut.2025.1687411 (PMC12672247; doi:10.3389/fnut.2025.1687411)
Supplement: Supplementary file 4 [file Data_Sheet_3.zip › supplementary 3/bapc-Ischemic stroke-Incidence-native-observed-diag-PIT-KStest.txt]

D statistic: 0.278
p-value: 2.123e-43
⚠️ PIT deviates from uniformity (possible miscalibration)
