# Supplementary material for: Subtype and gender-differentiated burden of stroke in China (1990–2021): attributable risk factors and future projections based on the Global Burden of Disease Study 2021
Source: Front Nutr. 2025 Nov 19;12:1687411. doi: 10.3389/fnut.2025.1687411 (PMC12672247; doi:10.3389/fnut.2025.1687411)
Supplement: Supplementary file 4 [file Data_Sheet_3.zip › supplementary 3/bapc-Stroke-Incidence-ASR.csv]

val	sd	Time	group	low_50	up_50	low_60	up_60	low_70	up_70	low_80	up_80	low_95	up_95
228.983273930284	0.22744882952359	1990	ASR	228.829973419185	229.136574441383	228.791989464654	229.174558395913	228.747636942897	229.21891091767	228.691684530835	229.274863329733	228.537474224418	229.42907363615
232.464828743415	0.223532542178321	1991	ASR	232.314167809987	232.615489676843	232.276837875443	232.652819611387	232.233249029718	232.696408457111	232.178260024342	232.751397462487	232.026704960745	232.902952526084
235.334463786405	0.219606954381562	1992	ASR	235.186448699152	235.482478873658	235.14977433777	235.51915323504	235.106950981666	235.561976591145	235.052927670888	235.615999901922	234.904034155817	235.764893416993
237.546731977872	0.215469862533049	1993	ASR	237.401505290525	237.69195866522	237.365521823482	237.727942132263	237.323505200288	237.769958755457	237.270499614105	237.82296434164	237.124411047308	237.969052908437
239.070887254955	0.211220028044574	1994	ASR	238.928524956053	239.213249553858	238.89325121137	239.248523298541	238.852063305901	239.28971120401	238.800103179002	239.341671330909	238.656895999988	239.484878509923
239.84593791089	0.2065089009574	1995	ASR	239.706750911644	239.985124910135	239.672263925184	240.019611896595	239.631994689498	240.059881132281	239.581193499862	240.110682321917	239.441180465013	240.250695356766
239.406902090351	0.201423670441747	1996	ASR	239.271142536473	239.542661644229	239.23750478351	239.576299397193	239.198227167773	239.615577012929	239.148676944845	239.665127235857	239.012111696285	239.801692484417
237.767122855915	0.196084991811892	1997	ASR	237.634961571434	237.899284140396	237.602215377801	237.932030334029	237.563978804398	237.970266907432	237.515741896412	238.018503815418	237.382796271964	238.151449439866
235.536505290868	0.190824480197616	1998	ASR	235.407889591215	235.665120990521	235.376021903021	235.696988678714	235.338811129383	235.734199452352	235.291868307254	235.781142274481	235.16248930968	235.910521272055
233.33569330765	0.185755663501544	1999	ASR	233.21049399045	233.46089262485	233.179472794645	233.491913820654	233.143250440262	233.528136175037	233.097554547041	233.573832068259	232.971612207187	233.699774408113
231.752245830232	0.181342565806552	2000	ASR	231.630020940878	231.874470719586	231.599736732389	231.904754928075	231.564374932056	231.940116728408	231.519764660868	231.984726999596	231.396814401251	232.107677259213
231.190851205889	0.177671512046479	2001	ASR	231.07110060677	231.310601805008	231.041429464258	231.34027294752	231.006783519409	231.374918892369	230.963076327445	231.418626084333	230.842615042278	231.5390873695
231.355624202216	0.174356471229685	2002	ASR	231.238107940607	231.473140463825	231.208990409912	231.50225799452	231.174990898022	231.53625750641	231.132099206099	231.579149198332	231.013885518606	231.697362885826
231.728179768519	0.171380687008749	2003	ASR	231.612669185475	231.843690351563	231.584048610745	231.872310926293	231.550629376778	231.90573016026	231.508469727774	231.947889809264	231.392273621982	232.064085915056
231.823848551021	0.168508701676728	2004	ASR	231.710273686091	231.937423415951	231.682132732911	231.965564369131	231.649273536084	231.998423565958	231.607820395472	232.039876706571	231.493571495735	232.154125606308
231.171778894711	0.165244517293869	2005	ASR	231.060404090055	231.283153699367	231.032808255667	231.310749533755	231.000585574794	231.342972214627	230.95993542354	231.383622365882	230.847899640815	231.495658148607
229.004867114698	0.160462126122133	2006	ASR	228.896715641692	229.113018587704	228.869918466629	229.139815762767	228.838628352035	229.171105877361	228.799154669009	229.210579560387	228.690361347499	229.319372881897
225.38116299406	0.154424125846225	2007	ASR	225.27708113324	225.48524485488	225.251292304223	225.511033683897	225.221179599683	225.541146388437	225.183191264725	225.579134723395	225.078491707401	225.683834280719
221.001642346716	0.148303429811165	2008	ASR	220.901685835023	221.101598858408	220.876919162244	221.126365531187	220.847999993431	221.1552847	220.811517349698	221.191767343733	220.710967624286	221.292317069145
216.573271570099	0.142523632089486	2009	ASR	216.477210642071	216.669332498127	216.453409195512	216.693133944686	216.425617087254	216.720926052944	216.39055627376	216.755986866438	216.293925251204	216.852617888994
212.801352784118	0.137455588297199	2010	ASR	212.708707717606	212.893997850631	212.68575263436	212.916952933876	212.658948794642	212.943756773594	212.625134719921	212.977570848315	212.531939831056	213.070765737181
209.16706964776	0.132694158603622	2011	ASR	209.077633784861	209.256505510659	209.055473860375	209.278665435146	209.029598499447	209.304540796074	208.99695573643	209.33718355909	208.906989096897	209.427150198623
205.16505232856	0.127959309524962	2012	ASR	205.07880775394	205.25129690318	205.05743854925	205.272666107871	205.032486483892	205.297618173228	205.001008493749	205.329096163371	204.914252081891	205.415852575229
201.550042626553	0.123568185250361	2013	ASR	201.466757669695	201.633327583412	201.446121782758	201.653963470349	201.422025986634	201.678059266473	201.391628213062	201.708457040044	201.307848983463	201.792236269644
199.069385908423	0.119768250175308	2014	ASR	198.988662107805	199.150109709041	198.968660810026	199.170111006821	198.945306001241	199.193465815605	198.915843011698	199.222928805148	198.834640138079	199.304131678767
198.429933848852	0.116916823244584	2015	ASR	198.351131909985	198.508735787719	198.331606800503	198.528260897201	198.308808019971	198.551059677733	198.280046481452	198.579821216252	198.200776875293	198.659090822411
200.882142754044	0.115018991296633	2016	ASR	200.80461995391	200.959665554178	200.785411782363	200.978873725724	200.762983079061	201.001302429027	200.734688407202	201.029597100886	200.656705531103	201.107579976985
205.664101184354	0.113865357205903	2017	ASR	205.587355933597	205.740846435111	205.568340418944	205.759861949764	205.546136674289	205.782065694419	205.518125796416	205.810076572292	205.44092508423	205.887277284478
210.487323431003	0.112871072031115	2018	ASR	210.411248328454	210.563398533552	210.392398859425	210.582248002581	210.370389000378	210.604257861627	210.342622716659	210.632024145347	210.266096129822	210.708550732184
213.002091420327	0.111281342580628	2019	ASR	212.927087795427	213.077095045226	212.908503811216	213.095679029437	212.886803949413	213.11737889124	212.859428739138	213.144754101515	212.783979988869	213.220202851785
205.508338643378	0.107344937857688	2020	ASR	205.435988155262	205.580689131494	205.41806155064	205.598615736116	205.397129287757	205.619547998998	205.370722433044	205.645954853711	205.297942565177	205.718734721579
206.415642440597	0.105871496903682	2021	ASR	206.344285051684	206.48699982951	206.326604511701	206.504680369493	206.305959569805	206.525325311389	206.279915181566	206.551369699627	206.208134306666	206.623150574528
208.265625927789	4.39206669283121	2022	ASR	205.30537297682	211.225878878757	204.571897839118	211.95935401646	203.715444834016	212.815807021562	202.634996427579	213.896255427998	199.65717520984	216.874076645738
207.387056812922	5.385460941901	2023	ASR	203.757256138081	211.016857487764	202.857884160783	211.916229465061	201.807719277113	212.966394348732	200.482895885405	214.291217740439	196.831553366796	217.942560259048
206.455567894622	6.2526417698214	2024	ASR	202.241287341762	210.669848447482	201.197096166202	211.714039623042	199.977831021087	212.933304768157	198.439681145711	214.471454643533	194.200390025772	218.710745763472
205.477745330447	7.03871057939329	2025	ASR	200.733654399936	210.221836260958	199.558189733177	211.397300927717	198.185641170196	212.769849490699	196.454118367665	214.501372293229	191.681872594836	219.273618066058
204.475437652345	7.76783876874175	2026	ASR	199.239914322213	209.710960982477	197.942685247833	211.008190056857	196.427956687928	212.522918616761	194.517068350818	214.433806953872	189.250473665611	219.700401639079
203.447909355802	8.4541015467917	2027	ASR	197.749844913264	209.145973798339	196.33800995495	210.557808756653	194.689460153325	212.206358558278	192.609751172815	214.286067538789	186.87787032409	220.017948387513
202.385205197188	9.10451604891396	2028	ASR	196.24876138022	208.521649014156	194.728307200052	210.042103194325	192.952926570513	211.817483823863	190.713215622481	214.057194771896	184.540353741317	220.23005665306
201.280197697767	9.72416571159065	2029	ASR	194.726110008155	207.834285387379	193.102174334319	209.458221061215	191.205962020559	211.354433374975	188.813817255508	213.746578140026	182.220832903049	220.339562492485
200.137313930757	10.3174250745328	2030	ASR	193.183369430522	207.091258430992	191.460359443075	208.814268418439	189.448461553541	210.826166307973	186.910374985206	213.364252876308	179.915160784673	220.359467076842
198.974688918286	10.8885597632862	2031	ASR	191.635799637831	206.313578198741	189.817410157362	208.13196767921	187.694141003521	210.25523683305	185.015555301753	212.933822534819	177.633111782245	220.316266054327
197.791798227795	11.4404419452071	2032	ASR	190.080940356725	205.502656098865	188.170386551876	207.413209903714	185.93950037256	209.64409608303	183.12515165404	212.45844480155	175.368532015189	220.215064440401
196.583500042117	11.9736985363789	2033	ASR	188.513227228597	204.653772855636	186.513619573022	206.653380511211	184.178748358428	208.988251725805	181.233218518479	211.933781565755	173.115050910814	220.051949173419
195.343668071236	12.4889903214842	2034	ASR	186.926088594556	203.761247547916	184.840427210868	205.846908931604	182.405074098179	208.282262044294	179.332782479093	211.354553663379	170.865247041127	219.822089101345
194.074482253907	12.9875377441481	2035	ASR	185.320881814351	202.828082693463	183.151963011078	204.997001496735	180.619393150969	207.529571356844	177.424458865909	210.724505641905	168.618908275377	219.530056232437
