# Supplementary material for: Subtype and gender-differentiated burden of stroke in China (1990–2021): attributable risk factors and future projections based on the Global Burden of Disease Study 2021
Source: Front Nutr. 2025 Nov 19;12:1687411. doi: 10.3389/fnut.2025.1687411 (PMC12672247; doi:10.3389/fnut.2025.1687411)
Supplement: Supplementary file 4 [file Data_Sheet_3.zip › supplementary 3/bapc-Stroke-Incidence-native-proj-diag-PIT-KStest.txt]

Kolmogorov–Smirnov test for PIT ~ U(0,1)
D statistic: 0.2976
p-value: 1.138e-49
⚠️ PIT deviates from uniformity (possible miscalibration).
