# Supplementary material for: Subtype and gender-differentiated burden of stroke in China (1990–2021): attributable risk factors and future projections based on the Global Burden of Disease Study 2021
Source: Front Nutr. 2025 Nov 19;12:1687411. doi: 10.3389/fnut.2025.1687411 (PMC12672247; doi:10.3389/fnut.2025.1687411)
Supplement: Supplementary file 4 [file Data_Sheet_3.zip › supplementary 3/bapc-Subarachnoid hemorrhage-Incidence-ASR.csv]

val	sd	Time	group	low_50	up_50	low_60	up_60	low_70	up_70	low_80	up_80	low_95	up_95
18.1355359008693	0.0537042120251766	1990	ASR	18.0993392619644	18.1717325397743	18.0903706585561	18.1807011431825	18.0798983372112	18.1911734645274	18.066687101053	18.2043847006856	18.0302756453	18.2407961564387
18.846883687864	0.0532780738555671	1991	ASR	18.8109742660853	18.8827931096426	18.8020768277514	18.8916905479765	18.7916876033496	18.9020797723783	18.7785811971811	18.9151861785468	18.7424586631071	18.9513087126209
19.3365906703233	0.052849833392065	1992	ASR	19.300969882617	19.3722114580295	19.2921439604405	19.381037380206	19.2818382429291	19.3913430977174	19.2688371839146	19.4043441567319	19.2330049968748	19.4401763437717
19.627425798877	0.0522567579896179	1993	ASR	19.592204743992	19.662646853762	19.5834778654077	19.6713737323463	19.5732877975998	19.6815638001542	19.5604326351343	19.6944189626197	19.5250025532173	19.7298490445366
19.7492259918115	0.0514884556368559	1994	ASR	19.7145227727123	19.7839292109108	19.7059242006209	19.7925277830021	19.6958839517717	19.8025680318513	19.6832177916851	19.815234191938	19.6483086187633	19.8501433648598
19.7323108973445	0.0505966734062892	1995	ASR	19.6982087394687	19.7664130552203	19.6897590950098	19.7748626996792	19.6798927436956	19.7847290509934	19.6674459620376	19.7971758326514	19.6331414174682	19.8314803772208
19.3012644704852	0.0491481033868132	1996	ASR	19.2681386488025	19.3343902921679	19.2599309155369	19.3425980254335	19.2503470353764	19.3521819055939	19.2382566019433	19.3642723390271	19.204934187847	19.3975947531233
18.3337476024369	0.0470008995487887	1997	ASR	18.3020689961411	18.3654262087328	18.2942198459164	18.3732753589575	18.2850546705044	18.3824405343695	18.2734924492154	18.3940027556585	18.2416258393213	18.4258693655526
17.0841576711166	0.0445225626026962	1998	ASR	17.0541494639224	17.1141658783108	17.0467141959677	17.1216011462655	17.0380322962602	17.130283045973	17.0270797458599	17.1412355963733	16.9968934484153	17.1714218938179
15.8089195838307	0.0420391993563817	1999	ASR	15.7805851634645	15.8372540041969	15.773564617172	15.8442745504895	15.7653669732975	15.852472194364	15.7550253302559	15.8628138374056	15.7265227530922	15.8913164145693
14.7616153877295	0.039939812672577	2000	ASR	14.7346959539882	14.7885348214708	14.7280260052719	14.7952047701871	14.7202377418007	14.8029930336583	14.7104125478833	14.8128182275758	14.6833333548913	14.8398974205678
13.9132234010926	0.0381542657747626	2001	ASR	13.8875074259604	13.9389393762248	13.8811356635761	13.9453111386092	13.87369558175	13.9527512204353	13.8643096323694	13.9621371698159	13.8384410401741	13.9880057620112
13.0841057959555	0.0364036803171316	2002	ASR	13.0595697154218	13.1086418764893	13.0534903008088	13.1147212911022	13.046391583147	13.1218200087641	13.037436277789	13.1307753141221	13.012754582534	13.1554570093771
12.2984594024625	0.0347326416797653	2003	ASR	12.2750496019704	12.3218692029547	12.2692492508098	12.3276695541152	12.2624763856823	12.3344424192428	12.2539321558291	12.342986649096	12.2303834247702	12.3665353801549
11.5799435319711	0.0331861169097453	2004	ASR	11.5575760891739	11.6023109747683	11.55203400765	11.6078530562922	11.5455627148526	11.6143243490896	11.5373989300928	11.6224881338494	11.514898742828	11.6449883211142
10.9526474011417	0.031787366335816	2005	ASR	10.9312227162314	10.9740720860521	10.9259142260533	10.9793805762301	10.9197156896178	10.9855791126656	10.9118959974992	10.9933988047842	10.8903441631235	11.0149506391599
10.3681809525304	0.030389792084335	2006	ASR	10.3476982326656	10.3886636723952	10.3426231373875	10.3937387676733	10.336697127931	10.3996647771298	10.3292212390783	10.4071406659825	10.3086169600451	10.4277449450157
9.79159718713166	0.0289607230130755	2007	ASR	9.77207765982085	9.81111671444248	9.76724121907767	9.81595315518566	9.76159387809012	9.82160049617321	9.7544695402289	9.82872483403442	9.73483417002604	9.84836020423729
9.26320380239175	0.0276221832311001	2008	ASR	9.24458645089399	9.28182115388951	9.23997354629439	9.2864340584891	9.23458722056433	9.29182038421917	9.22779216348948	9.29861544129402	9.20906432325879	9.3173432815247
8.82544195396394	0.0264591956710325	2009	ASR	8.80760845608166	8.84327545184621	8.8031897704046	8.84769413752328	8.79803022724875	8.85285368067913	8.79152126511367	8.8593626428142	8.77358193044871	8.87730197747916
8.51970912536016	0.0255659071920512	2010	ASR	8.50247770391271	8.5369405468076	8.49820819741164	8.54121005330867	8.49322284550919	8.54619540521112	8.48693363233995	8.55248461838037	8.46959994726374	8.56981830345658
8.30000963941338	0.024833551248084	2011	ASR	8.28327182587218	8.31674745295459	8.27912462281374	8.32089465601302	8.27428208032037	8.3257371985064	8.26817302671334	8.33184625211343	8.25133587896714	8.34868339985963
8.10471856985497	0.0241468050014465	2012	ASR	8.088443623284	8.12099351642595	8.08441110684876	8.12502603286119	8.07970247987348	8.12973465983647	8.07376236584312	8.13567477386683	8.05739083205214	8.15204630765781
7.94769367051096	0.0235296012283514	2013	ASR	7.93183471928305	7.96355262173886	7.92790527587791	7.967482065144	7.92331700363838	7.97207033738353	7.91752872173621	7.9778586192857	7.90157565210339	7.99381168891852
7.84008212257828	0.0230039780764654	2014	ASR	7.82457744135474	7.85558680380182	7.82073577701597	7.85942846814059	7.81625000129106	7.8639142438655	7.81059102268425	7.86957322247231	7.79499432554841	7.88516991960815
7.79418597606087	0.0226123143236136	2015	ASR	7.77894527620676	7.80942667591499	7.77516901971471	7.81320293240703	7.77075961842161	7.81761233370014	7.765196989098	7.82317496302375	7.74986583998659	7.83850611213516
7.80316860164853	0.0223064535874723	2016	ASR	7.78813405193057	7.81820315136648	7.78440887418146	7.82192832911559	7.7800591157319	7.82627808756515	7.77457172814939	7.83176547514767	7.75944795261708	7.84688925067997
7.84161329714749	0.0220614035278817	2017	ASR	7.8267439111697	7.85648268312529	7.82305965678055	7.86016693751444	7.81875768309261	7.86446891120238	7.81333057782475	7.86989601647024	7.79837294623285	7.88485364806214
7.89526034696089	0.021868112393695	2018	ASR	7.88052123920754	7.90999945471424	7.8768692644378	7.91365142948399	7.87260498252103	7.91791571140076	7.86722542687218	7.92329526704961	7.85239884666925	7.93812184725254
7.9471083028643	0.0216888806516473	2019	ASR	7.9324899973051	7.96172660842352	7.92886795423627	7.96534865149234	7.9246386225092	7.96957798321941	7.91930315786889	7.97491344785972	7.90459809678708	7.98961850894153
7.99742481912185	0.0215983611475745	2020	ASR	7.98286752370839	8.01198211453532	7.97926059739674	8.01558904084696	7.97504891697297	8.01980072127074	7.96973572013066	8.02511391811304	7.95509203127261	8.0397576069711
7.83862215285374	0.0213860119735144	2021	ASR	7.82420798078359	7.85303632492389	7.82063651678402	7.85660778892347	7.81646624444918	7.8607780612583	7.8112052855037	7.86603902020379	7.79670556938565	7.88053873632183
7.69104773467335	0.243817318760652	2022	ASR	7.52671486182867	7.85538060751802	7.48599736959564	7.89609809975105	7.43845299243731	7.94364247690938	7.37847393202219	8.0036215373245	7.21316578990247	8.16892967944422
7.52241954821066	0.332332152186566	2023	ASR	7.29842767763692	7.74641141878441	7.24292820822176	7.80191088819957	7.17812343854538	7.86671565787595	7.09636972910749	7.94846936731384	6.871048529925	8.17379056649633
7.36017554731202	0.400043484974956	2024	ASR	7.0905462384389	7.62980485618514	7.02373897644808	7.69661211817596	6.94573049687796	7.77462059774607	6.84731979957412	7.87303129504991	6.5760903167611	8.14426077786293
7.20380590905179	0.456304695945331	2025	ASR	6.89625654398463	7.51135527411894	6.82005365976176	7.58755815834181	6.73107424405242	7.67653757405115	6.61882328884987	7.7887885292537	6.30944870499894	8.09816311310463
7.05251238343475	0.504938202341062	2026	ASR	6.71218403505687	7.39284073181263	6.62785935526592	7.47716541160358	6.52939640580941	7.57562836106009	6.40518160803351	7.69984315883599	6.06283350684627	8.04219126002323
6.90645455507732	0.54802399742277	2027	ASR	6.53708638081437	7.27582272934026	6.44556637324477	7.36734273690987	6.33870169374733	7.47420741640731	6.20388779038133	7.60902131977331	5.83232752012869	7.98058159002595
6.76546934550352	0.586786776512572	2028	ASR	6.36997505813405	7.16096363287299	6.27198166645645	7.25895702455059	6.15755824503649	7.37338044597054	6.0132086980144	7.51772999299264	5.61536726353888	7.91557142746816
6.62937929080644	0.622050997075908	2029	ASR	6.21011691877728	7.0486416628356	6.1062344022656	7.15252417934728	5.9849344578358	7.27382412377708	5.83190991255513	7.42684866905775	5.41015933653766	7.84859924507522
6.4978111687409	0.654389509237792	2030	ASR	6.05675263951463	6.93886969796717	5.94746959147192	7.04815274600988	5.81986363717055	7.17575870031125	5.65888381789805	7.33673851958375	5.21520773063483	7.78041460684697
6.37005429871535	0.684187139486205	2031	ASR	5.90891216670165	6.83119643072905	5.79465291440745	6.94545568302325	5.66123642220764	7.07887217522306	5.49292638589403	7.24718221153666	5.02904750532239	7.71106109210831
6.24635054662167	0.711830606853459	2032	ASR	5.76657671760243	6.7261243756409	5.64770100625791	6.84500008698542	5.50889403792148	6.98380705532185	5.33378370863553	7.1589173846078	4.85116255718889	7.64153853605445
6.12652623152146	0.737567997749204	2033	ASR	5.6294054010385	6.62364706200442	5.50623154541438	6.74682091762854	5.36240578585328	6.89064667718964	5.18096405840698	7.07208840463594	4.68089295593302	7.5721595071099
6.01047320893404	0.761612929546555	2034	ASR	5.49714609441966	6.52380032344842	5.36995673518539	6.65098968268269	5.22144221392381	6.79950420394427	5.03408543325536	6.98686098461272	4.51771186702279	7.50323455084529
5.8979173960095	0.784126222112858	2035	ASR	5.36941632230543	6.42641846971356	5.23846724321258	6.55736754880641	5.08556262990057	6.71027216211842	4.89266757926081	6.90316721275818	4.36103000066829	7.4348047913507
